# Supplementary material for: Astrocyte specification in the mouse septum is shaped by both developmental origin and local signals
Source: Nat Neurosci. 2025 Jul 28;28(8):1676–87. doi: 10.1038/s41593-025-02007-z (PMC12321577; doi:10.1038/s41593-025-02007-z)
Supplement: Supplementary file 3 — Supplementary Table 1, related to Fig. 3 SCENIC analysis revealing the transcription factor–target regulatory networks in septal astrocytes. ‘Genes’ indicates the list of target genes of each transcription factor. ‘Weights’ indicates the close linkage between each target and the corresponding transcription factor. [file 41593_2025_2007_MOESM3_ESM.xlsx]

## Sheet: Sheet 1 - regulons
regulons
regulon_name	transcription_factor	genes	weights
Ar(+)	Ar	Pdzd2, Focad, Slc44a5, Mid1, Sulf2, Sema4a, Kcnip4, Ccdc113, Cep128, Lrguk, Msra, T2, Glis3, Adcy8, Kctd5, Pola1, Hat1, Slit2, Prkag2, Ift88, Adgrv1, Anxa2, Rerg, Atp2a2, Pan3, Cfap36, Pcsk5, Mfhas1, Tjp2, Tmem117, Pum2, Antxr1, Msh3, Zc3h6, Col4a6, Rnf150	12.18515626895137, 9.129408754961025, 8.80930482211525, 7.680857817751881, 6.834994589338414, 6.7564854381457815, 6.606152078404503, 6.489541756156142, 5.909168353878018, 5.019275146826543, 4.9826341892721, 4.694548566792822, 4.684772424927507, 3.238585512302915, 3.0537013292714796, 2.9674490551932764, 2.632726187057305, 2.538538690236978, 2.5163439915769663, 2.3818473383774412, 2.378912827034216…
Arid5b(+)	Arid5b	Oxr1, Cpd, Msmo1, Chl1, Gemin8, Ust, Palld, Lrrc7	9.93815480823347, 9.523202833686137, 8.741402212231295, 7.561319095590724, 6.33178954605742, 5.7880564589818615, 4.799802167645353, 4.783340128753339]
Arnt2(+)	Arnt2	Osbpl1a, Nlgn1, Rrbp1, Erbb4, Nrxn1, Arap2, Apc, Zeb1, Rims2, Ncam1, Dlgap1, Gpc6, Rreb1, Ptpn13, Chl1, Atrnl1, Tiam2, Pcdh9, Ppp3ca, Nrcam, Gabbr1, Rasa2, Rap1gds1, Grid2, Tox, Zfp521, Kansl1l, Amph, Csgalnact1, Rgs17, Sgms1, Itsn2, Grip1, Vrk2, Abhd17b, Rhobtb3, Zfp462, Maml2, Dtna, Mboat2, Ralyl, Ccser2, Asap2, Fnbp1l, Myo6, Fut8, Clip1, Cdh11, Klhl5, Tab2, Macrod2, Ehbp1, Zswim6, Tcf12, Nbea,…	19.02269076560995, 18.84412852130964, 16.93507014426974, 16.82715511467164, 15.493383651006036, 14.832047997105052, 14.300661285906877, 12.597685812039757, 12.589539209045364, 12.210179407800082, 12.029936169341429, 11.320058677345841, 11.236267183910185, 11.096203770518128, 11.002009685076182, 10.366415951456137, 10.210135618563596, 10.093369573826633, 9.835620987869731, 9.67573176308068, 9.5220…
Arx(+)	Arx	Ccnd2, Pax6, Nrxn3, Rftn1, Mob3b, Pak3, Trim2, Zeb2, Tiam2, Gad1, Pter, Lrp4, Cdon, Elavl4, Bcl11a, Hdx, Zmiz1, Sox4, Alk, Arx	37.93055288774953, 32.64508334516698, 21.871225892152673, 17.254902725397017, 16.73443090207522, 12.418771462352577, 11.308190686307151, 10.860421851773538, 9.67134245735381, 9.483629322460025, 6.873233821321688, 6.500412791699062, 6.121515025728789, 6.017654095251279, 5.787448208147448, 5.659575323464686, 4.800883070860937, 4.723620465762144, 4.5141475516790015, 1.0]
Bach2(+)	Bach2	Eya1, Samd4, Wnt5b, Cacna2d3, Nfia, Dok5, Nfix, Cdh2, Gnao1, Pan3, Ankrd28, Rgs20, Akt3, Gabrg3, Stox2, Pam, Mapt, Thsd7b, Ldlrad4, Ankrd6, Stag2, Fgf12, Auts2, Usp24, Nfib, Igf1r, Gsap, Tdrd3, Tle1, Pde10a, Dach1, Gpr137c, Unc13b, Pappa, Peli2, Kctd1, Slc22a23, Atxn7, Tjp1, Pawr, Gpm6b, Pou2f1, Adamts19, Ulk2, Focad, Samd5, Csmd1, Chd3, Dab1, Mpped2, Dcc, Mllt3, Cblb, Tsc22d1, Crem, Cacna1a, Arl…	44.16285968494187, 37.23687241516221, 25.281965623104416, 21.61058043808081, 20.271696403365876, 19.34788427801464, 18.415185510287596, 17.612399591471434, 16.595207592760815, 16.572985858072762, 16.346939234916846, 16.130116921005236, 15.416298308965356, 15.09598579040424, 14.940057766121571, 14.625060631145706, 14.13095957433796, 13.914275865741715, 13.620951838509189, 13.370666278732037, 13.09…
Bcl11a(+)	Bcl11a	Nrxn3, Robo2, Meis2, Nol4, Celf4, Runx1t1, Trim2, Enox1, Plxna2, Gad1, Ccnd2, Basp1, Maml3, Cacna1c, Arx, Auts2, Mpped2, Elavl4, Map1b, Chd3, Ppfia2, Epb41l3, Lrrc7, Sox11, Kif5c, Lima1, Cacna2d1, Zeb2, Mob3b, Cers6, Sgcd, Chn2, Tle1, Celf3, Sema5a, 5730522E02Rik, Clstn2, Pawr, Gria4, Asxl3, Etv1, Frmd5, St8sia2, Hecw1, Tcte2, Sipa1l1, Brinp2, Efnb2, Tiam2, Plcl1, Foxp2, Cnksr2, Bcor, Arpp21, Dac…	82.61661433079573, 67.22299037075015, 66.60715095964159, 49.662705057792444, 48.89613368726547, 44.85825554729358, 41.94310461567894, 37.907046072336584, 31.99781488335544, 30.423319045679893, 29.245607356361454, 27.71522683963602, 27.01200836953404, 25.191249110637788, 21.469480962185965, 21.36562200965518, 21.102143662664194, 20.59086816721928, 20.008240399890674, 19.509647285066762, 19.0907430…
Bcl6(+)	Bcl6	Hs3st3a1, St3gal4, Cadm1, Hif3a, Hip1r, Zbtb16, Slc1a2, Pde8b, Lama3, Cyp2j6, Acsl3, Unc13c, Ntsr2, Mfap3l, Sema4d, Rora, Clmn, Tmem47, Pnpla7, Gjb6, Csrp1, Chst11, Mical2, Ccnd3, Daam2, Kcnt1, Crlf3, Lgi4, Abr, Epb41l2, Gja1, Gprc5b, Nat8f3, Ptchd4, Paqr6, Plcb1, Aqp9, Bcl6, Dlc1, Kcnj16, Kcnj10, Cxcl14, Rcan2	20.53612758646124, 4.964430799623714, 4.927369306951, 4.7093338555598905, 4.583418919217443, 4.434162848467581, 4.36663462095968, 4.357065100640138, 3.9846851176858924, 3.9665328442739978, 3.7752042869449274, 3.359031241675804, 3.357859616869961, 3.305568773055392, 3.2846432203179132, 3.2686050475454276, 3.2038967556263245, 2.6595754008886336, 2.5680315586787597, 2.5126905156291017, 2.50383942378…
Bhlhe40(+)	Bhlhe40	Paqr6, Enpp2, Kcnk1, Abhd14b, Asb8, Rhou, S1pr1, Col1a2, Zbtb16, Igsf8, Hif3a, Kcnn2, Pfkm, Cntn1, Wdr17, Slc25a3, Eno1, Csrp1, Adk, Slc29a3, Kifc3, Atp1a2, Ddx5, Sycp3, Rap1gap2, Agl, Trpm3, Sparcl1, Atp6v0b, Gjb6, B3galt2, Hivep3, Sat1, Nudt9, Cs, Fibp, Nrarp, Cyp2j6, Ndufaf4, Zhx3, Tmcc3, Mat2a, Pgm1, Cd27, Soat1, Tmem164, Map2k6, Hr, Ldhb, Plcd4, Mgat4c, Ttyh1, Mfn1, Asic2, Tmc7, Flrt1, Smarc…	9.264613486800163, 7.53898758914504, 7.062697765395254, 6.68786256753867, 6.286819972952164, 6.267086759944681, 5.763682536065981, 5.680996121820224, 5.23480648439561, 5.204903393635221, 5.167435248745284, 5.0603975129984775, 4.7688414299647155, 4.687563291971067, 4.377816552657819, 4.324331022053367, 4.135746641847947, 3.7847735041138972, 3.756815772862192, 3.7501186087887852, 3.7368367978128267…
Cebpg(+)	Cebpg	Cast, Scn3b, Adamtsl1, Kcnq5, Rlf, Fstl4, Igsf9b, Samd4, Pdzd2, Mpp7, Pde10a, Anks1b, Csf2ra, Polk, Clvs2, Ncor2, Hmgcll1, Otud7a, Otx2, Dync2h1, Wdr19, Ints6l, Rbms3, Nkx2-1, Cers4, Unc5d, Tmem117, Pcnx4, Itm2b, Dapk1, Dach1, Cnmd, Lrrtm4, Ate1, Akap14, Lamp1, Ldb2, Efna5, N4bp2, Gas7, Kif21a, Syt1, Slc6a6, Gpr137c, Hpse2, Dapp1, Tmem164, Hspa4l, Tspoap1, Pcgf2	19.371854905937024, 18.276417851057126, 15.999512578601575, 14.82865354611413, 11.488510186831476, 10.529582796810637, 9.670434583810476, 9.469875692868888, 9.171038059373583, 8.720222182056428, 7.236700470597442, 7.001561778803306, 5.246915048160468, 5.1148097833965185, 4.762398159871957, 4.3727095029279015, 4.1793145530592675, 4.017649393710665, 3.6276577946564954, 3.545693730287966, 3.53007683…
Cers6(+)	Cers6	Galnt13, Ptprd, Ccser1, Ankrd44, Pde10a, Kif26b, Basp1, Etl4, Sema3e, Dnm3, Cnksr2, Meis2, Rapgef4, St8sia2, Gnai1, Gpc6, Dpp6, Rassf3, Myt1l, Ak5, Gpr158, Lrrc71, Morn2	30.551792371231823, 26.72662912472864, 20.749213357153735, 19.828073311526037, 16.970490495485695, 16.55118269130136, 15.769458428223468, 14.677905446737055, 14.510016251674623, 13.542616022575702, 11.457995533469271, 11.412054389825466, 11.075192763985061, 10.740137227453758, 10.543089889079342, 10.493100795177918, 8.66662268160808, 8.304032485841244, 7.920814764505242, 7.4578347533516, 7.105321…
Clock(+)	Clock	Rasa2, Ptprz1, Grip1, Zfpm2, Arhgap39, Ralgapa2, Rap1a, Spats2l, Ppp1r12a, Nckap5, Camk2d, 1700025G04Rik, Cnot1, Tanc1, Rdx, Rps6ka3, Fndc3a, Nxph1, Fat4, Ehbp1, Rgs17, Chl1, Prkg1, Adamts3, Aplp2, Gng12, Taf15, Afdn, Grm3, Dock7, Rap1gds1, Nectin3, Aff2, Lekr1, St6gal2, Grm8, Nlgn1, Zfp532, Fndc3b, Plxdc2, Tanc2, Klhl13, Sv2c, Pcdh10, Pdlim5, Cux1, Stag1, Zdhhc21, Ugdh, Gpc6, Sema6d, Fgf12, Epn2…	18.454217075374917, 15.580594034633599, 15.264208639367805, 14.834026798723968, 11.698084890498272, 11.603389227584033, 11.55918509504664, 10.89868723949663, 10.552837804249908, 10.391615824989508, 10.142781623794928, 9.560186868586927, 9.16098714623766, 8.831889790639414, 8.137297129193861, 7.634850189265736, 7.56822076369775, 7.152839109240779, 7.074759336711732, 7.002254168662438, 6.9816123699…
Crem(+)	Crem	Tgfb2, Prr5l, Tmem117, Fam107b	10.909564690775827, 6.640769175273996, 5.6267596428445605, 4.55128999352764]
Cux1(+)	Cux1	Gmds, Pard3b, Kif3a, Cux2, App, Smc5, Nasp, Axin2, Msi2, Cdkl3, Tnrc18, Rnd3, Pced1b, Rai1, Vps13a, Erc2, Caprin2, Nfix, Dlg1, Clock, Cpsf6, Gpm6b, Megf11, Igsf3, Bcl2, Vps37b, Magi1, Tns3, Upf2, Stim2, Guf1, Lgr6, Eepd1, Phf21b, Rtn3, Btbd7, Stk3, Tmem260, Nbea, Stk39, Ehbp1, Pcnx, Bckdhb, Cacna1a, Rtn1, Csmd2, Xiap, Elavl2, Anks1, Sox6, Pitpna, Slc22a17, Prkce, Csmd1, Cbfb, Tdrd3, Rfc1, Adam22,…	27.30181637817869, 13.582280158194296, 11.667448732252979, 11.508159790620937, 11.48586067766729, 10.853512844662363, 10.791535514990384, 10.496882555728233, 9.946142361549237, 9.7883608208657, 9.67859399272043, 9.57616252719057, 9.318590570786151, 9.254945643638349, 9.249078984184168, 8.819027433553298, 8.767123046925676, 8.525067889970169, 8.403639663320547, 8.134198171135994, 7.780285054300602…
Dbx2(+)	Dbx2	Phactr3, Gria2, Nrcam, Cdh10, Nrxn1, Slc4a4, Adgrl3, Kcnma1, Serpine2, Erbb4, Lrrc4c, Fgfr3, Brinp3, Eps8, Appl2, Mdga2, Pcdh9, Lifr, Abhd3, Hbegf, Abcd2, S100b, Car2, Fibp, Sema4a, Tpmt	54.66689118742791, 50.13023993113225, 49.452881062297216, 45.55726434638127, 44.84855471578547, 41.51168519400852, 41.01089991008056, 40.330303715199726, 40.21502948213648, 40.17281945999722, 39.22642358589238, 39.122646792672036, 38.20532037079403, 33.75753213408865, 30.463111258891047, 30.223150626610433, 29.557434369723573, 28.01326654404737, 27.641216804011556, 27.199810109512892, 22.44188006…
E2f7(+)	E2f7	Trp73, Myb, Stox1, D430041D05Rik, Casp7, Cdc20b, Csrp2, Foxj1, Pbx4, Rif1, Deup1, Dtl, Crtac1, Dynlrb2, Ndst3, Nrg2, Scmh1, Efhc2, Clic1, Pola1, Wdr76, Pcsk6, Tbc1d31, Pmp22, Srsf10, Hap1, Elmod1, Ccdc39, Myo1e, Strbp, Cep128, Alms1, Cntrl, Cep152, Plk4, Ptges3, Ezh2, Mdc1, Hipk1, Grb10, Cacng4, Spag6l, Syt10, Wdr90, Cep295, Ptma, Lrrc56, Flrt1, Ak7, Rfx2, Agbl4, Bicc1, Cep350, Rsph1, Ankfn1, Pcm…	84.81096822596939, 77.58339650727983, 59.93475577555639, 55.976438904559664, 54.192690984261375, 47.85641671073532, 43.63602255454586, 43.28187850714937, 42.09994626255439, 41.57633093765485, 39.04835868682721, 36.92433146762942, 36.152746500620246, 33.266394457386305, 32.14663867138221, 31.567262304924387, 31.104686583040582, 30.330442017888917, 30.023957791007007, 29.84347526978051, 29.33871393…
Ebf1(+)	Ebf1	Ptprd, Rarb, Klhl29, Dlc1, Prkg1, Kcnt2, Cald1, Elavl2, Rasgef1b, Dach1, Gpc6, Ccser1, Sema5a, Clstn2, Rbms3, Cacna2d1, Zfhx3, Bcl11a, Frmd4b, Celf3, Nav1, Calm2, Pam, Ntng1, Nrg3, Cacna2d3, Cntnap2, Gria3, Foxp2, Abca5, Nr2f2, Arpp21, Foxp1, Cacna1c, Samd5, Gria4, Pde5a, Asxl3, Macrod2, Celf4, Brinp1, Nfasc, Ppfia2, Pbx1, Epb41l4a, Fnbp1l, Meis2, Hecw1, App, Frmpd4, Basp1, Ptpn12, Cadm1, Rbms1, …	37.505971804160765, 32.08338283384669, 30.795504258907396, 29.587992162674958, 25.1223662960641, 19.829007233752925, 19.661931225932452, 18.15588899339429, 17.68234753405299, 15.755222815910008, 14.56784283883724, 13.35741039710893, 12.450689053766707, 11.385128535397278, 11.126021625123741, 10.82914179659457, 10.098145962996451, 8.753911360254575, 7.905863662682962, 7.515080938548996, 6.92305905…
Emx2(+)	Emx2	Hapln1, St6galnac5, Ranbp3l, Glrb, Phactr1, Pax6, Cnih3, Lgr4, Scg3, Hopx, Hlf, Mast4, Grhl1, Rhbdd1, Lrp4, Hunk, Vldlr, Fezf2, Trim2, Eogt, Col1a2, Chn1, Plcl1, Wdr17, Nr2e1, Rcan2, Acss2, Grin2b, Erc1, S1pr1, Upp2, Nrn1, Adamts19, Cyth1, Lhfpl2, Prkcd, Psd3, Sertad2, Slc14a2, Zic5, Gabrg3, Magi3, Prdm16, Prdx6, Emx2, Prickle1, Tspan18, Pmp22	20.12836288901558, 18.615754369550565, 18.20091658701291, 16.166814077933076, 14.60032222368026, 14.346153144848744, 13.404095863238304, 13.24606323775053, 13.229757008795302, 11.216118048440423, 7.567726016244588, 7.327566508531463, 6.561681203188985, 5.971717058052694, 5.962990318057868, 5.819552154608084, 5.490661773364049, 4.838764889903057, 4.831251200907619, 4.569897280487886, 3.86969147761…
Etv1(+)	Etv1	Nrxn3, Ano4, Zeb2, Bcl11a, Nav1, Tiam2, Fabp7, Map2, Ccnd2, Arx, Mob3b, Cacna1c, Ppfia2, Il1rapl1, Ntng1, Chd3, Nkx2-2, Sox4, Etv1	16.52844665912117, 14.37092610549428, 12.474560941520823, 10.642679055941844, 10.466240571029342, 9.06001268947295, 7.280720351722821, 7.083464057160971, 6.865561894561622, 6.240715881381499, 6.022598740608473, 5.887175191921249, 5.746773107762552, 5.095404956073841, 5.059131304433774, 4.916953866730057, 4.6303829189576335, 4.628731791730807, 1.0]
Etv5(+)	Etv5	Etv4, Gria2, Bcan, Cpeb4, Kcnip3, Vegfa, Atp1a2, Pcdh7, Nrxn1, Lsamp, Itgav, Ppargc1a, Olig2, Zswim5, Slc6a1, Phactr3, Ntm, Dock4, Crot, Pcdh11x, Serpine2, Cdh10, Grm3, Spsb4, Zfp532, Osbpl1a, Mdga2, Ralyl, Abtb2, Rorb, Palld, Pde7b, Atp13a5, Arhgef12, Brinp3, Bahcc1, Pde9a, Arntl, Pcdh17, Kcnma1, Kirrel3, Nim1k, Adgrb3, Kidins220, Ndp, Sema4a, Gli2, Aldoc, Lrp1, Etv5	32.490573288253366, 29.960195045052295, 24.966197622199807, 16.913186675143873, 15.11484476300588, 14.994282913461094, 14.720843478172313, 14.192883582384827, 14.138105054798345, 13.939281765032842, 13.570885913589716, 13.037615930225426, 12.635788389145308, 11.757673384442802, 11.288831419945426, 11.233985956889201, 11.054178417166977, 10.545622299178229, 10.438088155282596, 9.95357022442694, 9.…
Foxg1(+)	Foxg1	Plagl1, Fstl5, Kcnip4, Tfdp2, Tspoap1, Kcnk10, Rad51b, Erich2, Bcl11a, Adamts3, Snap91, Rarb, Xkr4, Slc35f1	5.4735021364981415, 5.250286016761149, 3.360440457296399, 3.0868092439578634, 2.5774794008205637, 2.1977881844641733, 2.080051721117045, 2.0619359532184185, 2.0153221307684963, 1.8065376473717039, 1.7907030676224873, 1.7248274369456171, 1.7228591442388648, 1.6661634993416055]
Foxj1(+)	Foxj1	Cdc20b, Myb, Thbs3, Deup1, Plk4, Bbs5, Csrp2, Cep70, Gpx8, Wdr90, Lekr1, Ccdc30, Casc1, Elmod1, Otud4, Tbc1d31, Efcab1, Nudc, Lrrc6, Ccdc18, Cep295, Cep95, Nemp1, Rarb, Cenpj, Slc35f3, Crtac1, Strip2, Hsp90aa1, Casp7, Zfp395, Cfap44, Spag8, Hipk1, N4bp2, Wdyhv1, Cenpp, Lrrc36, Rif1, Ttll3, Rpgr, Armc2, Zc3h7a, Nup153, Rarres2, Ppp1r36	42.231024541455824, 37.85622148356894, 34.57568315515062, 33.13279707506094, 22.042947110336485, 21.96294953105653, 21.782291720890683, 20.444896129007546, 18.57866328447537, 17.351977239743473, 16.741974884368847, 14.966986466652, 14.728074687175026, 14.384750057670507, 14.059484481208383, 13.608551367631343, 13.026342785742926, 12.041652418049551, 11.888190830390945, 11.883667038252511, 11.8017…
Foxo1(+)	Foxo1	Ddo, Msi2, Cdc14a, Sik3, Zbtb20, Pitpnm2, Sema4d, Wnk2, Slc38a1, Sorbs1, Tle4, Prex2, Mettl24, Tmem47, Frmd4a, Fam107a, Sugct, Galnt16, Setd7, Hivep3, Mxi1, Adamts18, Slc1a2, Cdkl3, Slc20a2, Pcsk6, Plekhg3, Gnao1, Bmper, Fbxl13, Zfp36l1, Bcar3, Phkg1, Adamts20, Cpe, Ntrk2, Pdlim4, Gfra1, Gm973, Rnd3, Axin2, Cacna1g, 1700028P14Rik, Raver2, Macrod1, Gli1, Mgat5, Rora, Lypd6, Thsd4, Lgr4, Dok5, Trim…	42.777171355643624, 42.29581429370003, 38.247502253121915, 34.419979283849585, 32.5780955593215, 29.15943909354473, 28.610562428851722, 27.81513784174434, 27.79995604935728, 24.136701575256268, 23.093041519519957, 21.71904724226367, 20.54537860649212, 20.484987094069915, 20.13804368579346, 19.798355373522444, 19.744419168848346, 19.571110298436725, 19.320976951580874, 19.115276850768435, 17.99954…
Foxp1(+)	Foxp1	Oxr1, Lpgat1, Grik4, Efcab2, Tacc1, Tspan15	21.51875847459609, 15.68920043606218, 12.203273365628966, 9.545634383124963, 6.913964569440753, 6.276476680654684]
Gli1(+)	Gli1	Ptch1, Itih3, Ptch2, Parvb, Macrod1, 5031439G07Rik, Gria1, Smad3, Pcx, Actr3b, Hhip, Grk3, Tmtc2, Galnt16, Lrrc7, Gtf2ird1, Zfp423, Sorcs2, Cdc42ep1, Ghr, Mcc, Ank2, Cdh22, Kcns3, App, Slc7a10, Slc13a5, Celf3, Sparc, Tmem164, Eml1, Adora1, Gli1	29.93434061114776, 21.114333203007423, 16.623715867453914, 9.27114225878968, 8.760407640743185, 5.981828905973175, 5.568564325117401, 5.490057679738461, 5.319885793092234, 5.2798800024544965, 5.262287307841491, 4.674864381954441, 4.566931785658732, 4.515417066496472, 4.311903944779062, 3.8406559426628295, 3.810392308450288, 3.436303308334079, 3.2441259958675137, 2.774391758439996, 2.6877543267268…
Gli3(+)	Gli3	Cadm2, Cdh2, Dtna, Tox, Rora, Dab1, Lnpep, Nfia, Tspan7, Grm3, Cadm1, Plagl1, Pou2f1, Gli3	36.27606297104783, 30.696501509066316, 29.39376893866737, 29.01681375483938, 28.411413161443015, 23.28028413062822, 22.40224868488211, 22.378774770747114, 20.98616896619073, 20.762222013161846, 20.18654907267348, 19.05728704836202, 18.92356892383636, 1.0]
Glis3(+)	Glis3	Rfx3, Plxdc2, Cadps, Ralgps2, Lpar1, Cadm1, Rgs20, Kcnj3, Hipk1, Epb41l4a, Nfia, Hspa4l, Anks1b, Sdccag8, Add3, Fbxl7, Sgms1, Pkp4, Ocln, Casd1, Atxn1, Adamts20, Cspp1, Eya4, Hnrnpf, Abca5, Man1a, Kdm7a, Odf2l, Ccdc171, Adk, Raver2, Flrt2, Lrrc8c, Pip5k1b, Unc80, Grm8, Rora, Farp1, Erc1, Cep112, Lrif1, Eps15, Nectin3, Chrdl1, Nup153, Lypd6, Cep83, Tmem164, Tmtc4, Mpdz, Arhgap39, Sgce, Zfp521, Pam…	85.58925817828738, 55.26791026588391, 40.10908719625512, 38.199203709229785, 35.59508242702416, 27.923087816154656, 27.548805964723062, 25.145640610007774, 25.125204764394564, 24.593995513375177, 21.171991042667987, 20.810229766434748, 20.67511773175643, 20.5961366089799, 19.445134154523828, 19.418307177334583, 18.862273797481468, 18.353025381608028, 17.30703952069166, 16.379067252529538, 16.0764…
Gtf2ird1(+)	Gtf2ird1	Car10, Fry, Gli1, Pitpnc1, Slc12a4, 2310022B05Rik, Sez6l, Clic4, Plppr5	21.798682005907455, 21.124748354201778, 19.428425383931753, 18.064492982757635, 16.75732915887071, 12.64538481055982, 11.953051920126622, 11.407948429393608, 10.415951522114856]
Hdx(+)	Hdx	Tle1, Kcnip1, Sh3rf3, Stk17b, Pdia6, Tgfbr1, Nol4, Pola1, Trim24, Adam23, Rsrc1, Rfc1, Robo2, Sms, Tmem67, Rhoq, Mpp7, Myef2, Ptpro, Enox1, Pdzrn4, Ctdspl, Ccser1, Sdk2, Ust, Arx, Gpm6a, Gramd4, Btg3, Cfap36, Piezo2, Myo10, Ssh2, Hipk3, Tspan5, Zeb2	7.710188372736263, 6.188202668958442, 5.113388088713856, 4.622838876224579, 3.1083689209930006, 2.865033797375436, 2.8423245354200164, 2.5551035535459463, 2.5187744271324335, 2.507630903059373, 2.0459092125605145, 2.0106048171774376, 1.9903292591247124, 1.8748790193902165, 1.841399913900405, 1.8336655091448277, 1.8004656587949046, 1.791673834966732, 1.7849426744139183, 1.7814298683517968, 1.75646…
Hivep2(+)	Hivep2	Snca, Csgalnact1, Xpr1, Prr16, Car10, Cyfip1, Nr3c2, Atl2, Rora, Arap2, Ntng2, Rgl1, Brinp3, Slc4a4, Rims2, Sntg1, Nlgn1, Sobp, Dlgap1, Gpc4, Plscr4, Fbxl7, Adcy8, Nr3c1, Plppr5, Adgrb3, Luzp1, Tmem164, Camk1d, Gli3, Gk, Peak1, Macrod2, Pcdh9, Anks1b, Tab2, Gpd2, Scmh1, Stk17b, Lrrc8c, Ralyl, Rcan2, Sumo1, Abi1, Zc3h12b, Epb41l4a, Gabbr1, Mfap3l, Erbb4, Cdh20, Ptpn13, Ccdc91, Plcl1, Nrcam, Tmtc4,…	22.637407968251136, 13.966546496168913, 13.348272051972337, 13.198063363921866, 12.203327424433212, 11.859531717104577, 11.352010176459869, 10.776178772336948, 10.647066212772547, 10.629429853198452, 9.725431540990828, 9.64062277957557, 9.51094627110703, 9.369516452292304, 9.3240757727199, 9.027876603319566, 8.944889521614108, 8.588590118583047, 8.324739636367905, 8.243388536152095, 8.06487678502…
Hltf(+)	Hltf	Dnah9, Nubpl, Ift43, Ntng1, Btg3, Pde1a, Dlec1, Tulp4, Apbb2, Itga2, Cfap65, Wdpcp, Btbd9, Letm2, Syt11, Rsrc1, Sfmbt2, Dcdc2a, Dip2b, Ift88, Ttf1, Cep164, Daw1, 1700088E04Rik, Efhc2, Ak8, Ccdc150, Cfap52, Ttc29, Coq4	9.184249314519397, 8.400085100317883, 4.826809334433956, 4.279525145184065, 4.273803513025701, 3.7735477970781823, 3.0807929509148715, 2.9806079662358367, 2.357835512402514, 2.261409674759012, 2.1871068138611047, 1.9566265158531384, 1.9380529720580242, 1.9099968101233644, 1.9084445647493464, 1.8824442154289993, 1.7093585794224504, 1.61480220006427, 1.5642314857364379, 1.5356528999073054, 1.509598…
Jun(+)	Jun	Emb, Gfap, Dio2, Tbc1d4, Sdk1, Creb5, Lyn, Syt11, Slc9a9, Phf24, Tjp1, Dclk1, Dennd2a, Thrsp, Rgs17, Fgfr1, Ildr2, Itm2b, Pdzrn3, Mtss1, Bcat1, Ccnd2, Hnrnph3, Sall3, Pax6, Rerg, Adamts9, Eogt, Angpt1, Otx1, Shisa6, Nrn1, Maml2, Msra, Slit2, Smc4, Atp11a, Pde1b, Lhx2, Lgr4, Sox4, Jun	14.834031622772528, 14.538556668688527, 12.194510237444973, 12.019591914346226, 10.498443748081248, 9.800011076459066, 8.907036331212122, 8.88128919847593, 8.513795423460353, 8.239707742334003, 6.713498643055006, 6.682646309073299, 6.59382042082855, 6.419746207002189, 6.102845155360947, 5.808337456465364, 5.636925445383007, 5.254523368802744, 4.800589758237203, 4.77233393500347, 4.754889785769569…
Klf13(+)	Klf13	Lrp2, St6gal1, Slc22a4, Slc7a6, Scd2, Zfp292, Pnpla7, Ift122	11.099395321691942, 8.255580663369885, 3.415627325717063, 2.9571420144012106, 2.651103427237113, 2.605708435787851, 2.4394635219058367, 2.408840084841264]
Klf3(+)	Klf3	Sh3d19, Rassf3, Tbc1d1, Epha5, Epn2, Tnfrsf19, Ccser2, Cdk14, Ccnd2, Mid1, Rap1a, Lyn, Iqgap2, Fat4, Cbfb, Elmo1, Ptn, Lrrc8b, Rbfox1, Kcnd3, Klhl23, Neto2, Celf2, Chrdl1, Opcml, Pawr, Pter, Rhobtb3, Vamp4, Trio, Ralgapa2, Nalcn, Adamts6, Fgfr1, Sp4, Ptprk, Mast4, Swap70, Zc2hc1a, Grm5, Frmd4b, Gmds, Glrb, Ntn4, Aplp2, Igf2bp3, Btbd3, Cecr2, Fabp7, Stat3, Sec62, Inpp4b, Unc5d, Stag2, Rev3l, Stk39…	26.170917513982957, 12.107967411205987, 11.359675022832949, 10.281870207316247, 8.75643679890971, 6.72767761107081, 5.621473824614813, 5.323572157019352, 4.646554398686501, 4.505610302933018, 4.420176407507656, 3.3475421279868223, 3.17861448366744, 3.1484729798518574, 3.0935242681286965, 2.9921642309763548, 2.9827311588110756, 2.945043096914419, 2.8612661686677234, 2.8296538746131374, 2.763545302…
Klf7(+)	Klf7	Etv4, Sema6d, Slc1a4, Npas3, Ptprz1, Grm3, Dclk1, Usp24, Rasa2, Zfp532, Dclk2, Nrxn1, Rrbp1, Nckap5, Gpcpd1, Grip1, Pdlim5, Cdk14, Grm5, Fut8, Zdhhc21, Arhgap21, Prkg1, Klhl5, Zeb1, Rab31, Gas7, Sv2c, Stat3, Sez6l, Gpc6, Cask, Maml2, Ppp1r12a, Sptlc2, Alcam, Pag1, Gdpd2, Plekhg1, Grid2, Amph, Bmpr1b, Klhl32, Clock, Spred2, Kansl1l, Chl1, Zswim5, Kif21b, Atrnl1, Nhs, Rnf180, Ccser2, Nlgn1, Ncam1, …	58.532415765258754, 46.881929395525006, 46.51037004129907, 42.64203919278896, 40.9494133952103, 38.712924981599095, 35.28831519762554, 29.797926208407855, 29.696659550071722, 29.217902752202633, 26.741070692098983, 26.206301257340677, 26.124330135635066, 25.62459508239834, 25.212110454534674, 24.599447857801966, 23.71577566776689, 23.674100118305233, 22.674578308304937, 22.56654683165473, 22.4978…
Klf9(+)	Klf9	Trpm3, Rora, Abr, Tsc22d3, Rhou, Plcb1, Atp2b2, Elmo2, Acsl3, Hip1r, Gjb6, Eva1a, Atp1a2, Gja1, Slc7a10, Fstl1, Gria1, Dio2, Kcnt1, Aldoc, Sparc, Car2, Rapgef3, Dzip1l, Aifm3, Paqr8, Slc41a1, Hif3a, Mical2, Wasf3, Car10, Lama2, Tesk2, Rgs6, Cables1, Il15ra, Ocrl, Esco1, Bcl6, Kcns3, Psd2, Fgfr3, Agl, Lsamp, Gabra2, Nrros, Selenop, Acsbg1, Lgi4, Gpd2, Usp2, Myo18a, Tnik, Tmcc3, Ccdc85a, Lgr6, Tank…	20.475941917529187, 19.75022142245063, 19.589393328578137, 19.215306299440424, 18.80631097563113, 18.774078987337564, 17.459508404928947, 17.029874351280675, 16.850767575979756, 16.617975261424192, 15.20118818829663, 15.009750798208655, 14.929534964262455, 14.203713533850285, 13.97943100652227, 13.926485058250986, 13.875068354705432, 13.634799126287106, 13.572408558090334, 13.483229622062531, 13.…
Lef1(+)	Lef1	Prox1, Zic5, Eya1, Zic2, Dach1, Prkg1, Sel1l3, Trim2, Irs1, Igf1r, Zfp536, Nrn1, Disp3	34.70843729547491, 24.392821707342605, 24.119241918295618, 22.702037233516094, 16.9336354629471, 14.820433671448894, 14.653640576726623, 14.467540490097944, 11.398967841399932, 11.131925406139654, 10.61579869525994, 9.2162155474323, 8.48669787422706]
Maf(+)	Maf	Slc6a6, Acss3, Tgfb2, Lrrc6, Hpse2, Cnmd, Lrrn2, Lypd6b, Six3, Fam234a, Sned1, Agbl3, Grm8, Pparg, Ldb2, Dnah1, Dgkg, Sorbs2, Traf1, Shtn1, Matn2, F830045P16Rik, Pax2, Prr5l, Col23a1, Lpar1, Dapp1, Pax8, Nkx2-1, Cadps2, Itm2c, Lca5l, 4930447C04Rik, Plec, Csf2ra, Rpn2, Nectin3, Nrp2, Ptprn2, Lrig3, Rfc1, Fbxw4, Dock8, Whrn, Prox1, Tigd2, Otx2, Rerg, Atp10a, Ift88, Pdpn, Cast, Prrt1, Sh3gl2, Tec, T…	38.23088967164173, 32.02198182826602, 21.432749588756725, 19.582537380318854, 18.64035728268564, 16.738397280534702, 16.29577986298312, 14.77641503880649, 14.318566071847883, 14.22650915272397, 13.773607427427443, 13.553560035837561, 13.015391110593438, 12.99419116339001, 12.920029710998687, 11.859418511614697, 11.69348045336248, 10.974863759846443, 10.228019055902083, 10.10461205061126, 9.814245…
Meis1(+)	Meis1	Fgf14, Erbb4, Pde4d, Ntrk3, Dock10, Hectd2, Lrrc4c, Grip1, Pcdh7, Adgrb3, Gabbr1, Slc6a9, Ppp3ca, Fut8, Rgs7bp, Nrxn1	93.05850652751809, 73.28333881740483, 70.67333484390939, 58.72335593814064, 51.82764015156745, 49.07027269973176, 48.960435139855555, 47.64804909463768, 45.55641320082045, 44.129039517754485, 43.52858091792192, 43.197570193781274, 42.10435577537552, 41.139865907047486, 40.99183586566651, 39.866519077941554]
Mga(+)	Mga	Pde5a, Uri1, Basp1, Tasp1, Arhgap12, Rai2, Neto2, Atxn7, Golim4, Akap9, Hacd1, Adamts19, Greb1l, Ubtd2, Slf1, Runx1t1, Epha3, Sema5a, Ercc6l2, Lyst, Tle1, Clip4, Sipa1l1, Nectin3, Epb41l3, Chd7, Lrrn1, Lpar1, Ivns1abp, Jarid2, Cecr2, Trhde, Tanc1, Bex3, Sdccag8, Scmh1, Zeb1, Tiparp, Ptpn13, Pcm1, Xiap, Asxl3, Tfdp2, Aplp2, Ocln, Ctnna1, Tcte2, Cacna2d3, Usp9x, Ralyl, Mga	14.723558407618654, 7.800356986676474, 7.274901953604711, 6.408111093103846, 6.312894513309694, 5.267713530727857, 4.942007749272513, 4.908373196267782, 4.5616055493060435, 4.496493027948682, 4.377357994514197, 3.5669317240015026, 3.5526312407069147, 3.206805505757528, 3.0820220307153217, 2.925294448563976, 2.846936709217191, 2.7960241404744024, 2.788903562773703, 2.7030098570162098, 2.3884629164…
Mitf(+)	Mitf	Gpld1, Kcnj16, Cpped1, Paqr7, Pdss1	19.18151009553309, 14.46838305680812, 9.308797709545257, 9.039490903425955, 8.794644646756897]
Mxi1(+)	Mxi1	Kcnip4, Thsd4, Foxo1, Mgat5, Crebrf, Tmem47, Wnk2, Tshr, Ltbp1, Cpe, Acadsb, Gja1, Garem1, Vcan, Lrrc6, Col5a2, Ndp, Adamts18, Cst3, Gem, Eya4, Zfp36l1, Sorbs1, Whrn, S1pr1, Ttll3, Slc2a9, Slit2, 9330159F19Rik, Slco1c1, Kif21a, Prex2, Mapk4, Pnpla7, Pced1b, Map9, Sort1, Tacc1, Fstl4, Nap1l5, Pappa, Cc2d2a, Gfra1, Lrrc1, Adcy9, Arhgap23, Ccdc80, Pitpnm2, Cdkl1, Efhc2, Sox21, Celf3, Nova1, Nectin3,…	22.1230575736476, 19.440121549020855, 14.147026948096538, 14.061654782956019, 10.380295780309748, 9.412842022130466, 8.413479965379107, 8.242624295076618, 8.20119946845077, 7.944143689639752, 7.9347703402663585, 7.81592403891027, 7.23423695506153, 7.181828523137744, 6.491591464017413, 6.333059691797509, 6.1419378174473085, 6.110602578263055, 6.108543446554742, 6.034912556930047, 6.010598711201220…
Myb(+)	Myb	E2f7, Deup1, Hap1, Casp7, Stox1, Shank2, Ccdc39, Pbx4, Agbl4, Cfap65, Cntrl, Cep152, Dcdc2a, Ccdc171, Cep128, Ccdc180, Strbp, Cfap52, Drc3, Spag6l, Dynlrb2, Fam216b, Zbbx, Dnah9, Dnah2, Cfap54, Lrrc23, Rif1, Dnah11, Csrp2, Foxj1, Hydin, Cep126, Alms1, Rfx2, Crocc2, Ccdc146, Ccdc18, D430041D05Rik, Cfap74, Cdc20b, Cep83, Pcnx4, Nudc, Nek1, Lrriq1, Daw1, Cfap77, Ulk4, Scmh1, Lrrc74b, Ttc29, Ttc21a, …	79.98696643316296, 75.75569147231458, 56.92669432670179, 56.452716015143565, 56.18349919549508, 50.81411924579373, 50.522241928391765, 50.47503544963071, 50.44606820851194, 46.74999680793348, 46.17740926443749, 45.6603857935644, 45.16620958608351, 44.73631744462438, 43.52567455140028, 41.26808075223059, 40.6623895925428, 39.16883861019397, 39.015545673403054, 38.97803967485104, 38.56162517016446,…
Myef2(+)	Myef2	Eya4, Erc2, Sms, Ghr, Tmem216, Lama4, Celf3, Rbms1	13.889289380257381, 10.261182664031754, 9.845298381109117, 7.102806327894584, 7.0435226822675086, 6.851006436172484, 6.808267056492112, 6.715947436979254]
Nfatc4(+)	Nfatc4	Bicc1, Ift43, Prtg, Kif21a, Mtss1, Mdga1, Ahnak, Lrrc74b, Nkain2, Notch2, Col22a1, Vcan, Tle1, Pxdn, Ankrd6, Rnd3, Dnali1, Sctr, Enkur, Vwa3a, Plag1, Sort1, Atp1b1, Creb5, Cnih3, Ttll3, Atxn1, Cep83, Eml2, Lrrc6, Sfrp1, Abcc1, Nup153, Hgf, Pappa, Cadps2, Oxr1, Sema3e, Ddr1, Lhfpl2, Foxp2, Gramd1c, Scube3, Nfatc4, Fezf2, Igf2bp2, Egln3, Thsd4, Celsr1, Tubb4b	12.306441152779426, 11.766223308986564, 10.177666985579842, 5.880629690416339, 5.075967839162567, 4.86814626280546, 4.733735827943361, 3.9668988537206555, 3.3682126853049086, 3.3051598771201296, 3.0915139588047342, 3.0254149728254838, 3.0225364306943083, 3.0021490922761784, 2.6381691220880317, 2.584841106077739, 2.582052001352907, 2.5447466561510867, 2.539199077941184, 2.532546854465178, 2.359295…
Nfia(+)	Nfia	Nfib, Stox2, Ext1, Nckap5, Sox6, Csmd1, Slc1a3, Cdh2, Gpm6b, Rnf180, Celf2, Ctnnd2, Ppp2r2b, Adgrb3, Zeb1, Arhgap21, Cachd1, Zfp521, Tnrc6b, Pan3, Cadm2, Pcm1, Ehbp1, Znrf3, Tanc2, Grm3, Dab1, Ildr2, Zfpm2, Akt3, Diaph2, Camk2d, Gli3, Strn3, Pdlim5, Herc1, Tox, Setd5, Dis3l2, Tcf12, Stag1, Cux1, Rgs20, Csnk1g1, Zfp462, Nlgn1, Neo1, Utrn, Maml2, Kat6b, Mpdz, Apba2, Ssbp2, Cdk17, Rasal2, Btbd7, Ppp…	135.08100339609112, 104.199239646501, 104.07579252742912, 99.03271077243238, 98.75325749597454, 95.86025933581791, 94.7803026900068, 92.71084059585132, 87.34677247468646, 87.08936922087868, 85.4806804566916, 84.44374595291767, 82.3478420563651, 81.63059939813853, 79.15987786981364, 77.3870427073651, 75.25964760037155, 75.17854696278765, 74.90308872392144, 74.63346568106232, 74.44909479174223, 74.…
Nfib(+)	Nfib	Nfia, Zdhhc21, Nckap5, Setbp1, Akt3, App, Afdn, Arhgap21, Adamts6, Ehbp1, Ctnna2, Cpsf6, Pcm1, Tcf12, Sox6, Xpo1, Ext1, Neo1, Zfp521, Zeb1, Camk2d, Rnf180, Cux1, Magi1, Csnk1g1, Zfp462, Zfpm2, Fndc3a, Dock7, Ralgapa2, Stag1, Sncaip, Sipa1l1, Grik2, Cblb, Sv2c, Smarcad1, Ppp1r9a, Arl15, Sema6d, Fndc3b, Pum1, Dok6, Anks1b, Strn3, Btbd7, Ankrd28, Chd7, Fzd3, Herc1, Sobp, Clock, Cdk17, Pde7a, Eml4, C…	129.06374156700747, 86.96525447101513, 79.97609009645845, 73.37056660390604, 72.76826709797618, 68.65664691730926, 68.60510522527495, 67.41113452076816, 66.7672394043604, 65.97708143535688, 65.77288708815902, 63.48324214641261, 62.73650887131972, 60.925378694433434, 60.26473894090878, 59.38793546698941, 59.22956158596299, 59.15605572605163, 58.114236123812475, 57.710248325073394, 56.5503529316954…
Nkx2-1(+)	Nkx2-1	Mest, Hmgcll1, Ccdc60, Nnat, Nectin3, Cdc42ep3, Lpcat2, Sulf1, Tle2, Rai2, Rapgef4, Lrrc8d, Arl6ip1, Acss3, Sulf2, Txnip, Cnmd, Pparg, Elmo1, Dgkg, Sorcs3, Nrbp2, Zfp521, Ppm1l, Csrnp3, Hey2, P2rx7, 4930447C04Rik, Col1a2, Plscr4, Dennd4a, Jarid2, Fhl1, Cadps, Tmem164, Col9a3, Rpn2, Lpar1, Inpp4b, Cdh24, Unc80, Slc37a1, Hecw2, Polr2a, Btbd3, Greb1l, Bex3, 4930595D18Rik, Ppfibp1, Pip5k1b, Plag1, Cs…	53.83137373275157, 53.75038796724699, 51.76345440348271, 47.74525459994946, 45.04865807035902, 42.50530044540452, 42.17319610139986, 41.91921122820016, 40.818690316205426, 40.418619306255096, 37.771170237191846, 37.13464234207699, 33.94566175795839, 33.09150100587376, 32.86581598432837, 32.05223938519814, 30.521032181399857, 29.49744360942816, 28.968126259179773, 28.616860726766486, 27.9572879392…
Npas2(+)	Npas2	Hif3a, Acsl3, Rgs6, Sat1, Etnppl, Lsamp, Ccnd3, Aifm3, Tmcc3, Atp13a4, Fgfr3, Gja1, Fam20a, Gria1, Selenop, Atp1a2, Galnt18, Lama2, Kirrel3, Kcnt1, Abhd14b, Paqr8, Psd2, Atp2b2, Fam107a, Elmo2, Lix1, Hacd2, Ocrl, Sdc4, Arhgef19, Cxcl14, Pdk2, Acsl6, Slc7a10, Pgm1, Aldoc, Bcl6, Pfkm, Smim3, Ttyh1, Gm2115, Atp6v0e, Grin2b, Lama3, Ky, Osbpl9, D930020B18Rik, Slc29a3, Lrig3, Cs, Oaf, Chst10, Lpo, Dgkz…	108.17381560902807, 101.8894003370323, 96.4051544867355, 92.03332673437194, 88.8246347322981, 72.05713351168829, 62.09784619365565, 60.490728636588564, 59.566075223543386, 56.56057884291278, 54.65008648463751, 54.49885740199576, 54.35559784647626, 53.83533950466104, 52.583613516335966, 52.05522849587313, 51.24302192059007, 48.6088019204844, 47.93694421103411, 45.0624906256375, 43.645545634627815,…
Nr2f1(+)	Nr2f1	Fgf14, Nr2f2, Erbb4, Pde4b, Adgrl3, Kcnd2, Adcy8, Svep1, Dock10, Slit1, Slc6a9, Skap2, Tspan5, Trib2, Slc6a11, Il1rapl1, Tiam2, Grm5, Shisa9, Lrrc4c, Plscr4, Specc1, Fat3, Gabbr1, Phyhipl, Rgs7bp, Cdh11, Arhgef26, Gdpd2, Cacna1h, Ncald, Hectd2, Ptch1, Phtf2, Ust, Nkx2-2, Wls, Abtb2, Fut8, Dpp6, Rap1gap, Pcdh17, Hes5, Scn8a, Kcnma1, Chl1, Ppp3ca, Tox, Atp2c1, Rbms1, Ntrk3, Sparcl1, Kcnq3, Rev3l, C…	68.08559042420752, 64.02173690361734, 60.71307187691921, 55.0726936202325, 51.94309715463402, 50.80757174322417, 49.653378395330876, 47.58061687913947, 38.937924159079664, 37.78852518063921, 36.30522775437785, 36.258503254922296, 35.77137190402874, 35.74183116613597, 35.22122294819576, 34.487235258157476, 33.56253485130771, 33.4754067288747, 32.95686623099991, 32.88403904920388, 32.41673894896484…
Nr2f2(+)	Nr2f2	Nr2f1, Ptprd, Opcml, Ly6h, Cacna1h, Dock10, Kcnt2, Sgcz, Dlc1, Il1rapl1, Calm2, Rbms1, Rbm20, Meis1, Basp1, Prkg1, Wnt7b, Mest, Gdpd2, Cdh11, Pdzrn3, Scml4, Dpp6, Olfm2, Syndig1, Wls, Gpc6, Klhl29, Tubb2b, Dgkh, Fgf14, Smad6, Trio, Agrn, Pla2g3, Crem, Naaladl2, Hes5, Grm1, Slit1, Col12a1, Cpne6, Wnt5b, Cacnb2, Ece1, Celf2, Sorcs3, Fmr1, Pde4b, Amph, Sms, Svep1, Rap1gap, Slc6a9, Anapc5, Sorcs2, Lh…	47.26149535221146, 39.46328874420065, 23.724036260671046, 14.934230155364626, 13.744716556903798, 13.350746068105934, 12.872224828095415, 12.18342722864035, 11.00361036980839, 10.782210897083239, 9.037472627314768, 8.985303713268355, 8.79320577971354, 8.38400434046599, 8.204133735720477, 7.603296764662991, 7.317960358760787, 7.29425420291131, 7.117030743595361, 7.0649256215561325, 6.9963990430138…
Nr3c1(+)	Nr3c1	Rora, Sh3kbp1, Eps8, Car10, Gria2, Cdc42ep1, Gtf2ird1, Lonrf3, Fbrsl1, Lsamp, Syne1, Esco1, Paqr8, Slc7a10, Nr3c2, Atp1a2, Abr, Prkar2a, Atp13a4, Cep85l, Prr16, Lpo, Nfyc, Pex5l, Gpm6a, Pik3r1, Hddc2, Hivep2, Gria1, Gabra2, Plcl1, Esrrg, Shroom4, Lrp1, Pcdh9, Brinp3, Nadk2, Ncoa1, Hdac8, Atl2, Rorb, Cadm2, Atp2b2, Eps15, Thrb, Erbb4, Fam214a, Erc1, Slc4a4, Nrxn1, Peak1, Zswim5, Trps1, Frmpd1, Tip…	26.790131414785435, 25.04533589685356, 23.7418272133857, 22.62976215224414, 19.28596636588238, 19.009886097578434, 18.07371857788817, 14.996178913285602, 14.854567917670167, 14.278906840592386, 13.44241694232577, 13.32715736637377, 13.274217655132302, 12.90941202064391, 12.005031938820332, 11.901805558085258, 11.648641140886053, 11.479308477307695, 11.4137644444552, 10.797146721425484, 10.7876079…
Otud4(+)	Otud4	Wdr47, Arhgap6, Sfmbt2, Hnrnpf, Nectin3, Kctd1, Greb1l, Bbx, Il6st, Cnksr2, Glis3, Osbpl6, Fyn, Klhl13, Oxr1, Sdccag8, Rps6ka3, Tfdp2, Stag1, Nxph1, Tle1, Braf, Ezh2, Mdfic, Myh10, Foxp2, Tbc1d1, Kcnh8, Pkp4, Fgf14, Srcin1, Zdhhc21, Satb1, Cblb, Dab1, Gjc1, Camk1d, Ralyl, Lmntd1, Cdk6, Ivns1abp, Lrrc8c, Usp6nl, Ppfibp1	8.182187759534505, 7.277110552244437, 5.940963941348723, 5.1921297558164845, 4.381554975347188, 4.315474050147395, 3.969231788096428, 3.2851100834839277, 3.0937800777484843, 2.7383222486149106, 2.662627524385438, 2.598002024831467, 2.263754958368591, 2.1447453888559287, 2.042907366655531, 2.0417974884916217, 1.9877164702510892, 1.9808130619591475, 1.9759368530000965, 1.9179407217064899, 1.8962072…
Otx1(+)	Otx1	Pax6, Dclk1, Hopx, Adam23, Nrn1, Fezf2, Egln3, Mcur1, Dio2, Syt17, Plxdc2, Ccdc80, Tbc1d1	13.535791031482246, 12.46866483317867, 6.72166681972306, 6.360198243503584, 5.685566003366673, 5.510691756536057, 5.459789402333929, 4.883805181014726, 4.130818291136748, 3.5538139411643264, 3.449043164176168, 3.446428295672314, 2.8724092676554975]
Otx2(+)	Otx2	Pax8, Igsf9b, Tmem47, Zic4, Vcan, Zfhx3, Otx2	16.54839378997837, 14.249463690780805, 12.746661719985976, 8.583577834323382, 8.022280115467023, 4.827996069530099, 1.0]
Pax2(+)	Pax2	Pparg, Dgkg, Hmgcll1, Gem, Lrig3, Txnip, Ppfibp1, Rell1	56.93867818651477, 31.971828883153805, 29.702825374964053, 28.609442972792234, 19.546494157057698, 12.377443983533077, 9.018832109918746, 8.090821126222282]
Pbx1(+)	Pbx1	Nav1, Msi2, Kcnj6, Rgs20, Prkag2, Frmd4a, Adam23, Tulp4, Sema6a, Dtna, Ptprn2, Bmpr1b, Phyhipl, Nbea, Prpsap1, Tnfrsf21, Rgma, Slc13a5, Pcx, Mvb12b, Grin3a, Znrf3, Tcf4, Map2, Mylip, Auts2, Bcl2, Dmd, Dclk1, Apba2, Gng12, Sfxn1, Rai1, Ctnnbip1, Nlgn1, Cxxc5, App, Negr1, Dclk2, Apc, Jarid2, Cux1, Ehbp1, Dip2c, Dlgap1, Arhgef26, Tom1l1, Gpm6b, Slc20a2, Fmnl2, Rgs7, Phf21b, Macrod2, Ahcyl2, Ssbp2, A…	115.29272342575963, 103.47217420488282, 97.58804584355114, 77.87044875874186, 77.58189784575873, 75.13822799301532, 71.3213616983946, 69.61172771655198, 69.3943883564419, 68.43210282613522, 68.10565999171725, 67.64059131983635, 62.75795370782955, 61.588548253512265, 61.272610094442015, 59.83772105823098, 59.64477439102826, 59.10576422756076, 58.01747667021276, 55.87707908719738, 55.71713911623929…
Pdlim5(+)	Pdlim5	Ptprz1, Nrxn1, Tox, Zfpm2, Alcam, Gpc6, Adgrb3, Dock10, Grip1, Grm5, Grm3, Prkg1, Cadm2, Zfp532, Ppp1r12a, Etv4, Rnf180, Nlgn1, Sema6d, Myo6, Nckap5, Sh3gl2, Grid2, Rasa2, Bcl2, Palld, Rev3l, Ppp3ca, Znrf3, Chl1, Gng12, Maml2, Ncald, Amph, Phtf2, Cttnbp2, Pcdh9, Dlgap1, Trim24, Clcn5, Nbea, Tanc2, St6gal2, Abtb2, Plekhg1, Trib2, Pcdh10, Zswim6, Klhl5, Pcdh11x, Hectd2, Bckdhb, Apc, 1700025G04Rik, …	62.967479597936894, 56.293384339979994, 46.84547629404402, 46.17892457698946, 45.10023165337349, 44.947331691275444, 44.94398684113836, 44.81093437508943, 42.374828249929934, 38.75048091013778, 38.38758949055422, 38.21446994726515, 37.463898447017, 37.448131313808595, 35.96828748359951, 35.414208558565164, 34.02764925361493, 33.59708743101615, 33.50484500281259, 33.37795813811521, 31.803598589855…
Pir(+)	Pir	Adgb, Hspa4l, Lmntd1, Adamts20, Agbl4, Epha7, Rfx3, Neto2, Dsel, Cep126, Apbb2, Cfap74, Pcnx4, Pawr, Fam229b, Galnt13, Ppm1e, Pde5a, Tmem47, Lypd6b, Lypd6, Ccdc171, Arrdc3, Slf1, Mpdz, Zfhx4, Sdccag8, Nln, Pola1, Myh10, Ccser1, Cdkl5, Fbxl7, Man1a, E2f7, Adam22, N4bp2, Yeats2, Tigd2, Kif3a, Il6st, Tes, Kif24, Golim4, Elmod1, Rps6ka3, Shroom3, Cep120, Plk4, Bbof1, Patj, Prune2, Cdk17, Cnksr2, Fndc…	17.697085659239125, 9.645524127544954, 9.27538643866351, 8.545954024849049, 8.4567297245821, 8.436152261432387, 7.663471470697261, 7.545879734003399, 7.466905527783114, 5.730786005004512, 5.413620447257524, 5.223931799423716, 4.619188556089631, 4.435919172659611, 4.095371479225769, 3.8228198631848858, 3.732352038593366, 3.7012224153478765, 3.69970556649688, 3.591314439854686, 3.5236158195623943, …
Pou2f1(+)	Pou2f1	Zhx2, Gfra1, Dok5, Ephb1, Tom1l2, Pola1, Raver2, Ccdc50, Oaf, Pou6f1, Zfp395, Efcab2, Csf1, Msi2, Trim2, Smarcc1, Frmd4a, Fam171b, Stk3, Eda, Negr1, Gpm6b, Sesn3, Sall3, Pax6, Pum2, Stxbp6, Dclk1, Chic2, St8sia1, Chn1, Slc35f3, Tsc22d1, N4bp1, Pon2, Xiap, Zfp292, Ccnjl, Tcf4, Col1a2, Ankrd42, Taf15, Glis3, Zfhx2, Fam210b, Fam126a, Ttyh2, Bcl2, Msmo1, Fgf12, Cdh2, Xpnpep3, Kcnk10, Uri1, Scmh1, Pdl…	12.410201750972314, 10.350808483395358, 9.266563776779726, 8.946264841497642, 8.376749909593462, 7.512424922992583, 7.350240409926374, 6.79240309533059, 6.585811027064353, 6.255139877093983, 5.996511904969217, 5.804675031702962, 5.649709105937489, 5.526109394653603, 5.49975895407459, 5.383358410959043, 5.356095804089126, 4.710776313109365, 4.6695661488638045, 4.5042690403998416, 4.39128658137584,…
Pou3f2(+)	Pou3f2	Fstl5, Nrg1, Meis2, Scml4, Hgf, Sfrp1, Kcnip4, Mdga1, Igdcc3, Cacna2d1, Sybu, Sox2, Pdzph1, Efnb2, Ntrk2, Kcnh7, Cers4, Tox, Nrarp, Sh3kbp1, Fbxl7, Pkdcc, Cfap20, Slc35f1, Fign, Crot, Casp7, Pou3f3, Satb1, Col12a1, Sox21, Efna5, Plagl1, Astn1, Grb10, Samd5, Trp73, Csrp2, Tmem219, Frmd4a, Sh3rf3, Tle1, Lima1, Boc, Atp1b1, Tbc1d16, Cyp39a1, Rnf220, St8sia1, Fam13c, Gli3, E2f7, Bcl11a, Zc3h13, Mfap3…	21.390753215034252, 20.246978278340734, 20.121943165645956, 18.28057507353967, 14.662074391937448, 14.129195410102424, 10.416470693099598, 10.216096383430028, 8.233382087483552, 7.565380159406934, 7.342482371439287, 7.081955432566977, 6.8409565733677775, 6.77592716709647, 6.119867071665961, 6.0627272324925325, 5.565913567754537, 5.508592607656656, 4.8144338177435175, 4.750846981881831, 4.74874296…
Pou3f3(+)	Pou3f3	Hnrnpa2b1, Arl4c, Zfp36l1, Sox21, Pdcd4, Gnao1, Pcdh10, Nr2e1, Chn1, Gm10033, Dhx32, Pou3f2, Pou3f3	26.328442181176055, 12.130356613417241, 11.233911996384942, 11.212880685285183, 9.387657876681711, 8.858723730798433, 7.690863380322557, 6.87201879255073, 6.624999055902812, 6.416873199791585, 6.291344538010559, 6.242331965865683, 1.0]
Pou6f1(+)	Pou6f1	Ttc34, Neto2, St3gal5, Pawr, Ccnd2, Ntrk2, Cst3, Dnah5, Gabrg3, Pced1b, Agbl4, Prickle1, Fezf2, Pou6f1	9.784687788947256, 7.422174419364443, 7.0746470307529, 7.0059707590119285, 6.6239920593251975, 5.556526201896238, 4.96970071613593, 3.2340438241181015, 2.2400130830042504, 1.9561104153427107, 1.3033559618516688, 1.2521071718973804, 1.2382115728517487, 1.0]
Pparg(+)	Pparg	Cnmd, 4930447C04Rik, Pax2, Nectin3, Maf, Hspa12a, Col1a2, Eya2, Sntb2, Pparg	65.73218798083636, 64.2703589250629, 59.98231175865871, 43.74986233535274, 32.43008498826098, 26.480981730189924, 26.06102121938558, 25.609538851416456, 24.86599033638227, 1.0]
Prdm16(+)	Prdm16	Gnao1, Epha4, Peli2, Ddah1, Ankrd6, Mgat5, Boc, Nr2e1, Ephb1, Msi1, Zfp946, Prdm16	66.79512226302143, 38.850080643280414, 33.37760241838907, 32.08083867638112, 27.682735966440823, 27.278511911756528, 21.71720295876476, 21.054271239322528, 20.785617110048626, 19.03038515898213, 11.152780573016756, 1.0]
Prrx1(+)	Prrx1	Cpe, Dennd4a, Kcnip4, Abat, Trps1, Dtna, Eps15, Lpar1, Ppp2r2b, Mgat4c	37.84529220843581, 16.083585396650516, 13.124268365717876, 12.807067395452089, 11.823892448564337, 11.581558350033951, 11.120571837420066, 10.253053159139327, 9.97850020711044, 9.24857731321945]
Rarb(+)	Rarb	Dlg2, Robo1, Rasgef1b, Foxp2, Cntn5, P2ry14, Arpp21, Lrrn3, Phactr1, Lmo4, Brinp1, Pdzrn4, Syndig1, Luzp2, Sgcz, Ccser1, Lrrtm4, Fam163a, Chn2, Hivep3, Med12l, Cers6, Bcl11a, Epha7, Synpr, Cntnap2, Ptprd, Grik2, Ttll7, Runx1t1, Chsy3, Xkr4, Gria4, Rims1, Kcnk1, Nkain3, Tspan7, Csmd3, Pcdh17, Dock9, Ppfia2, Tank, Eya1, Atp2b2, Rbms3, 5730522E02Rik, Il15ra, Stk17b, Paqr8, Tbc1d1, Epb41l2, Gabra2, T…	52.76935270758393, 36.52492509353098, 31.621398890833046, 28.467429259479502, 26.06753156931516, 24.99234568569712, 20.68179511936407, 18.258591082869643, 17.618963256333178, 15.319049756648537, 15.011319935508174, 13.998093688519356, 13.164924868476355, 12.099193782299016, 11.704203335893249, 11.463736446589659, 10.063444698162748, 9.952252163201187, 9.56533029902989, 9.161791960721509, 9.120943…
Rfx1(+)	Rfx1	Rad51b, Lhcgr, Cfap161, Plk4, Ntng1, Ccdc191, Erich2, Pacrg, Ulk4, Ccdc91, Cep126, Glis3, Ube2u, Enkur, Cfap46, Rfx2, Vwa5b1, Dennd5a, Elmod1, Ubxn11, Saxo2, Bbof1, Celf4, Gm17359, Rpl23, Uvrag, Wdr19, Cfap61, Chil5, Armc3, Stpg1, Ift140, Arhgap6, Kif3a, Zmynd10, Morn3, Ankfn1, Lrrc36, Hnrnpf, Dlg2, Slf1, Dpy19l2, Iqcg, Tex9, Dnah6, Ttc29, Crtc1, Cntrl, Rab8b, Fam216b, Oxr1, Trip4, Fam227a, Mok, …	8.824232626460374, 5.335715150061231, 5.2995490133206555, 5.155421322941692, 4.741124789454982, 4.4107512662178605, 4.357577070374833, 4.1790538028972435, 4.161298473921622, 4.139915582926416, 4.065261500676203, 3.6623058078160473, 3.597437110541606, 3.5294286329650264, 3.501347246960348, 3.273618186457326, 3.090687819557028, 3.032482127047304, 3.0071218256660224, 2.8598580841148094, 2.8555933106…
Rfx2(+)	Rfx2	Cfap44, Agbl4, Lrriq1, Enkur, Ccdc170, Efhb, Cfap69, Lrrc43, Spef2, Lrrc9, Iqub, Ccdc148, Ccdc39, Dnah9, Dnah11, Spag16, Cfap46, Iqcg, Cdkl4, Spag6l, 1700088E04Rik, Armc2, Ccdc30, Cfap43, Cfap54, Dnah7b, Cfap52, Ttc21a, Pacrg, Tekt1, Riiad1, Ak7, Daw1, Cfap61, Dnah2, Dnaaf3, Ubxn11, Spata17, Kif27, Nek11, Cfap74, Rpgrip1l, Dnah6, Rfx3, 1700028P14Rik, Nme5, Kif9, Nek5, P2rx6, Drc7, Cep126, Saxo2, …	48.57868138326475, 48.351872089440555, 47.28473585008282, 45.54574098128811, 45.40175280656914, 45.038797913978804, 42.74673045473639, 41.65262512391971, 41.356372063099656, 41.26497665527081, 40.99866045664528, 39.18460666761529, 39.05275566767649, 38.65241399419006, 38.60846390378536, 37.77917586081945, 37.628285014473235, 37.00453946199301, 36.5065751615567, 36.452676780226646, 36.344015235061…
Rfx3(+)	Rfx3	Spef2, Agbl4, Pacrg, Glis3, Slit2, Cfap69, Dnah9, Cfap44, Cfap54, Bbs9, Efhb, Ccdc148, Lrriq1, Dnah11, Ccdc30, Cep83, Enkur, Magi2, Iqub, Cfap43, Ccdc39, Kif27, Pard3b, Cfap61, Ulk4, Nek5, Mapk10, Kif9, Oxr1, Dync2h1, Zbtb20, Galk2, Spag6l, Shank2, Dnal1, Cspp1, Ttc28, Spag16, Zbbx, Dnah6, Rfx2, Iqcg, Ttc21a, Tmem47, Cfap52, Ift88, Pifo, Cep126, Tmem108, Ccdc191, Kif6, Nme5, Stk33, Sdccag8, Erich…	117.34587193299673, 109.16409683080072, 106.60655009673458, 104.5680486926145, 100.01142452228949, 98.17130374280961, 93.13381295231507, 89.50377406467723, 87.82689020055342, 86.97070068865295, 82.10758341659302, 81.35464719384004, 80.56477499176344, 77.93132288561708, 77.31534590049945, 77.2279877382921, 77.07066153597125, 74.82746288245728, 73.83401343574646, 73.37776932244516, 72.9130881163182…
Rfx4(+)	Rfx4	Prickle2, Tec, Rgma, Marcks, Trio	45.39758663807895, 39.614564397839416, 37.73481178875043, 36.43406999242843, 33.836018714917266]
Rreb1(+)	Rreb1	Rrbp1, Rasa2, Trib2, Ncam1, Nrcam, Tiam2, Tenm4, Gabbr1, Adcy8, Nrxn1, Zfp532, Myo6, Ppp3ca, Fut8, Grid2, Adgrl3, Fnbp1l, Sgms1, Slc4a4, Dlgap1, Atp2c1, St6gal2, Apc, Atl2, Osbpl1a, Clip1, Rhobtb3, Luzp1, Nlgn1, Alcam, Fut9, Pdlim5, Erbb4, Pcdh9, Grm3, Ptpn9, Zswim6, Adgrb3, Rims2, Gab2, Mboat2, Chl1, Klhl5, Tanc2, Ehbp1, Sema6d, Rev3l, Grm5, Lrrc7, Kansl1l, Zfpm2, Hey2, Pcdh11x, Csgalnact1, Serp…	46.582376930721296, 34.502870104534765, 32.086330096881525, 31.318413875711517, 30.609387854484915, 28.029702609926026, 26.82514306428544, 25.452949603204658, 25.234909869409996, 23.94745401726676, 22.619860528381956, 21.133629070672757, 19.79762352235097, 18.60046991389866, 18.15080216465608, 18.13355636545583, 17.839523973906214, 16.090849347221546, 15.877839976889243, 15.214218986895538, 14.55…
Smad3(+)	Smad3	Ptch1, Mcc, Ppp1r14c, Pcx, Slc6a11, Vezf1, Rbm20, Pde4d, Nkx2-2, Slc6a9, Hectd2, Gli1, Kcnj10, Lrig1, Cyfip1, Lrrc7, Rev3l, Erbb4, Kcnip1, Adgrl3, Ghr, Kcnma1, Dock10, Rbms1, Unc79, Sez6, Cdc42ep1, Timp3, Aatk, Adora1, Grm5, Tbcd, Magi1, Nfasc, Camk1d, Zhx3, Ntrk3, Rap1gds1, Lrp1, Arhgef28, Cacna1h, Lrrc4c, Gpd2, Fnbp1l, Brinp3, Rreb1, Rgl1, Ppp3ca, Pde4b, Cacng4, Adgrb3, Cpeb2, Gab2, Nxph1, Mboa…	129.47588006084345, 62.098377162153284, 43.14044682651704, 37.98538548677598, 33.58603375067327, 33.14006917338998, 29.517576425264128, 28.119219470350853, 26.688997300069666, 25.875412773066746, 25.61326406483282, 24.25457848208745, 22.612491623211906, 19.757676879822323, 17.433334214920393, 16.76552500816046, 16.62396197105347, 16.220571570915155, 15.68867125884417, 15.596865185187303, 14.61573…
Smad4(+)	Smad4	Grm8, Tbc1d4, Rerg, Msn, Lypd6b, Mak, Tmem29, Bcl2l11, Aig1, Ptch1, Ssh2, Prox1, Prkcq, Il1rapl2	22.55824388332973, 20.928613043582175, 16.114711796052646, 9.923045371516935, 9.651459268681712, 9.295635305302518, 9.201214287394109, 8.360493640367388, 6.367008964211235, 5.896183209662406, 5.432344921348194, 4.658199909827313, 4.425913486461826, 0.9029650548302651]
Sox1(+)	Sox1	Gli1, Megf11, Hhip, Ptch1, Sox2, Sgcd, Cacna1g, Msi2, Kcnh5, Rnd3, Kitl, Zic2, Ackr3, Ano1, Plag1, Pcx, Pak3, Chd3, Kif26b, Kcnk10, Zc3h14, Arhgap44, Sox1, Chn2, Bcl11a, Zfyve28, Mturn	7.988837065658878, 7.289314510765759, 4.9386873752692715, 3.6825930070017665, 3.063465981388739, 2.949963417121041, 2.9165645668415205, 2.7865193005248114, 2.5481027867609463, 2.384081578961749, 2.263535823351891, 2.2571482307396464, 2.2368005646237865, 1.4747397166005622, 1.3538847313357751, 1.3526914332864635, 1.3313469865421508, 1.2788345843669868, 1.27524682802104, 1.2413571899438298, 1.17740…
Sox11(+)	Sox11	Mpped2, Gad1, Sox2, Nol4, Bcl11a, Elavl4, Ccnd2, Calm2, BC005624, Nsg2, B3glct, Tnpo3, Sez6, Hltf, Smpd3, Arl6ip1, Ptprs, Hnrnph3, Gse1, Plxna2, Epb41, Etv1, Ddr1, Evl, Sox4, Rftn1, App, Enox1, Celf4, Pak3, Ptma, Vps37b, Kcnh7, Ulk2, Arl8a, Nrxn3, Fubp1, Lrrc8d, Pde7a, Btg2, Celf3, Sem1, Arx, Nfib, Setbp1, Zfp292, Chd7, Ak8, Elavl2, H3f3b, Zfhx2, Synpr, Kif5c, Chd3, Lamp1, Pde5a, Map2, Rnf220, Ga…	20.401252634782317, 17.507770455768682, 15.669070485559791, 14.718774590856514, 12.218619452645408, 11.832706821505505, 11.38064789462301, 10.675310685483119, 10.591617821227622, 10.330637859520982, 10.029504042807174, 9.213155410921493, 9.065943219402314, 8.47914602000804, 8.437488193143256, 8.413337448049274, 8.37646716581176, 8.373308986760387, 7.603904946257366, 7.553655640423004, 7.506961949…
Sox2(+)	Sox2	Itm2b, Lamp1, Clu, Calr, Rsph9, Hspa5, Btg2, Fhad1, Sec62, Sfxn1, Vcam1	45.33989598188351, 39.03482436129393, 21.85548555920878, 20.122678879978608, 19.465345981787365, 19.28108395886585, 19.12937724917548, 16.156291931963544, 16.028589714081846, 14.132284434760907, 13.206370489902067]
Sox21(+)	Sox21	Sox2, Arl4c, Tbc1d4, Sall3, Cux2, Pou3f2, Pou3f3, Tbc1d16, Hnrnph3, Zic2, Sox21	6.206132577061825, 3.12335299062895, 3.1212320396419835, 2.146138700728387, 1.9236162283857352, 1.830488456961502, 1.6762727091646392, 1.6009071710272156, 1.3411502422717652, 1.021002694680847, 1.0]
Sox4(+)	Sox4	Mdga1, Ncor2, Pak3, Lima1, Chd3, Btg2, Srsf7, Chd7, Map3k1, Sipa1l1, Lrp8, Ldlrad4, Ptprs, Plxna2, Nsg2, Basp1, Sez6, Mapt, Nasp, Tspan13, Etv1, Lrrn1, Maml3, Cntnap5b, Cald1, Nxph1, Grm1, Robo1, Ankrd28, Prag1, Marcks, Reck, Smarcad1, Pard6g, Cecr2, Nfix, Bex3, Spsb4, Ptma, Rap1gap, Gse1, Arx, Pkia, Celf4, Ephb2, Pdia6, Ly6h, Meis2, Wnt7b, Aplp2, Prox1, Jakmip2, Tmeff1, Whrn, Elavl4, Gad1, Bcl11…	17.064382888134563, 14.390167550814306, 13.91764325918826, 13.29272884683917, 13.146432097945791, 11.46448091489965, 10.046785539454559, 9.875079644758681, 9.77173053635507, 9.60342172562629, 8.419074364852168, 8.13728064879186, 7.854403897015372, 7.01306785225359, 6.5893976395721054, 6.265264413402546, 6.263109081688682, 6.255425055331448, 5.809769329619503, 5.762755935033933, 5.72394202647275, …
Sox5(+)	Sox5	Nlgn1, Msi2, Ctnna2, Meis2, Oxr1, Ntn1, Gpm6b, Vps37b, Rab8b, Ptbp2, Fign, Cdh13, Ddah1, Btbd7, Ext1, Bcl2, Rev3l, Dlgap1, Trim24, Elmo1, Ehbp1, Fmnl2, Ralyl, Map2, Scrn1, Clock, Map4k4, Ccser2, Tns3, Zeb2, Foxp1, Smc5, Pkia, Taf15, Csmd2, Rbms1, Dip2c, Apc, Luc7l3, App, Tnrc6b, Stk3, Marcks, Pcnx, Klhl32, Braf, Cttnbp2, Slc12a2, Rtn4, Auts2, Tmem161b, Dpysl3, Mef2c, Phf21b, Lrrtm1, Bmpr2, Dock7,…	85.69098489358288, 80.33017505819312, 74.9462633650445, 69.39611263025934, 69.10160212205321, 62.51198333457592, 58.796873225479686, 51.672695595437375, 47.564400831289376, 46.962639354256595, 46.39713037829261, 46.07216321567707, 44.47095417926406, 44.045653211573054, 43.05163026051044, 42.62747256123161, 39.40176043256877, 38.76383963330362, 38.73975336340342, 38.55431832585081, 38.122300684645…
Sox6(+)	Sox6	Stox2, Msi2, Btbd7, Cdh2, Igsf11, Gpm6b, Tnr, Fbxl7, Rasal2, Igf1r, Pan3, Chic2, Tnrc18, Nfix, App, Apba2, Slc20a2, Dlg1, Ehbp1, Tusc3, Stk39, Bcl2, Kiz, Tom1l2, Dscam, Tsc22d1, Tsga10, Adgrv1, Mpdz, Ppfibp1, Smc5, Fgf12, Epb41l2, St6galnac3, Smarcad1, Ccdc50, Tcf4, Zic1, Phka2, Map4k4, Ptbp2, Prickle1, Unc5d, Patj, Kcnk2, Taf15, Chn1, Mllt3, Trio, Upf2, Tmem260, Hnrnph3, Chic1, Pkig, Glis3, Papp…	54.99969938580343, 47.13371494680475, 43.3951704710163, 40.94577000727104, 38.858231267761184, 38.780470750901394, 36.37155123091277, 35.866840860815685, 34.904671744246144, 33.647126176659164, 29.91672137208851, 29.789286374719943, 29.655895942424646, 29.650816308076305, 29.556198137702992, 29.119502520950416, 26.855849438889805, 25.64008891102829, 25.448618259715943, 25.172118004687537, 24.9307…
Sox8(+)	Sox8	Slc39a14, Car10, Csmd3, Sox4, Adora1, Arhgef9, Cd81, Nkx2-2, Syndig1, Ptch1, Gli1, Lrp1, Parp8, Col12a1, Sparcl1, Sema4a, Amot, Chd2, Gabra2, Plp1, Ntsr2, Ackr3	9.368194887623462, 5.413554809672616, 5.215113414775273, 4.571764537237087, 4.4253533177640545, 3.3819507869186465, 2.973563462685585, 2.850933669224828, 2.8453343795982815, 2.8401544952040796, 2.8246040277259326, 2.6961218614593787, 2.430133328306121, 2.274811574783454, 2.0154157455781117, 1.9668222416007413, 1.9073524173094534, 1.501197953235712, 1.4928896776661433, 1.478975402361354, 0.6797951…
Sp2(+)	Sp2	Adamts17, Usp6nl, Ksr1, Zfp946, Apba1, Greb1l, Patj, Efnb2, Lin7a, Ppm1l, Cux2, Lpcat2, Jarid2, Bcl11a, Fhl1, Rasa4, Cnmd, Rif1, Tmem47, Six3, Diaph2, Itgb3bp, Ppfibp1, Sp2, Hpse2, Rai2	12.272387975930249, 7.084430867215946, 5.215209223337314, 4.3339046796127345, 3.885929849869393, 3.267847048529173, 2.8084364476238846, 2.7636260424004195, 2.7245368452023278, 2.586215349408374, 2.5400384766186264, 2.366485243404318, 2.2573607768954638, 2.1947411429853902, 2.1308603516710023, 2.0940457926829477, 2.0734529502658017, 1.3792930395392156, 1.283073681647068, 1.2599161131663172, 1.2068…
Tcf12(+)	Tcf12	Rev3l, Dpp6, Map2, Pard3b, Zfpm2, Tec, Nbea, Npas3, Fndc3b, Fmnl2, Dclk2, Trio, Yeats2, Apc, Elmo1, Cdk14, Ppm1e, Grik2, Zfp462, Fubp1, Dennd1b, Tmtc2, Zeb1, Unc79, Traf3, Pcm1, Gpcpd1, Trim24, Dcbld1, Ssbp2, Asap1, Ssh2, Fgf14, Kansl1l, Srgap2, Atrnl1, Nfib, Rtn3, Chd7, Smarcad1, Ppp1r12a, Rap1gds1, Arl15, Klhdc10, Sobp, Nfia, Anks1b, Nlgn1, Cux1, Oxr1, Pum1, Ppp3ca, Taf15, Golim4, Igf2bp3, Magi…	68.44507706365263, 60.68431840441153, 60.04638318201655, 55.07055649468877, 53.28649388795894, 49.21417610474452, 48.041079770156486, 47.85336287428979, 43.71573170071935, 43.49311321872909, 41.683896975395996, 40.5507645587337, 38.84533874329228, 38.79924178366295, 38.44100799597901, 38.21572643103253, 37.58359946887089, 37.05205713828014, 36.47270452074209, 36.33923283261141, 36.31892255763963,…
Tcf4(+)	Tcf4	Dtna, Nfib, Ptprt, Rgs20, Zeb1, Pam, Nfia, Dach1, Tnrc6b, Strn3, Neo1, Emid1, Auts2, Hnrnpa2b1, Tcf12, Kat6b, Srgap2, Zeb2, Nedd4, Ankrd28, Mpped2, Ptpn12, Sesn3, Ankrd12, Setd5, Cadps, Asap2, Maml2, Arhgap21, Bmpr1a, Mllt3, Diaph2, Cul1, Kctd1, Fgd4, Plekhg1, Atxn7, Afdn, Phip, Ssh2, Usp9x, Arhgap12, Ahi1, Fndc3a, Rnf217, Bclaf1, Cdk19, 1700025G04Rik, Tgfbr1, Itsn2, Rdx, Tank, Rap1gds1, R3hcc1l,…	86.1494579543326, 82.70053444444937, 66.4967554491808, 65.89633805473387, 57.29930965682097, 56.9189168929798, 52.85896609684362, 52.7285057037208, 51.8941555595297, 48.85350740430299, 48.82609534128491, 46.38337465828594, 42.7214456573335, 42.17415319620801, 41.27920364533705, 40.18573949054884, 39.4884360485378, 39.15032035980464, 38.80363508759512, 37.98760423911615, 37.57826702243368, 37.4654…
Tcf7l1(+)	Tcf7l1	Stat3, Pbx1, Rgma, Bcl2, Notch3, Dner, Arhgef4, Lrig1, Tec, Tanc1, Pcx, Atp2b4, Zfp532, Arhgef3, Prex1, Kcnj6, Zfp608, Ptprt, Rhcg, Eepd1, Sorcs2, Gsg1l, Cdh6, Rrbp1, Fndc3b, Magi1, Dlgap1, Dclk2, Ptpn13, Bmpr1a, Sema6a, Tns3, Ppp2r2b, Ssbp2, Dgkh, Rgs9, Bcl7c, Camk2d, Agap1, Brsk2, Fmo1, Abtb2, Nckap5, Arhgef26, Gramd4, Rasa2, Phyhipl, Grip1, Ext1, Ednrb, Ralyl, Arl15, Kcnn3, Tjp2, Carmil1, Atp1…	36.68469843121842, 32.98126322912834, 29.49637574254712, 28.491803842644178, 25.759146862871237, 25.30704687518699, 24.387090113465447, 23.374364018883675, 19.561205277842888, 19.2102906412729, 18.899798424063825, 18.689014138301836, 17.40025443537828, 16.736215650948417, 16.64262557727173, 16.38022287608698, 16.156576007706075, 15.695488037237576, 15.555411638629204, 15.131205966850917, 14.77934…
Tfdp2(+)	Tfdp2	Tmem29, Kcnh7, Epha7, Thrb, Fstl5, Ptprd, Phip, Cep83	23.886820704724997, 15.023624558595218, 5.824856788401437, 5.382117908727414, 4.979129966604997, 4.52616726534303, 4.514334774253307, 4.480973111772887]
Tgif1(+)	Tgif1	Prtg, Kif27, Zfand6, Pak3, Fstl4, Fsip1, Lrrc51, Morf4l2, Cnmd, Agbl4, Ddr1, Fank1, Hpse2, Ttc26, Cep135, St6galnac3, Chic1, Cast, Pde3a, Lmntd1, Mid1, Tgfb2	19.979366604935247, 6.95910981022437, 6.192884293435179, 5.643122062031223, 4.27716379319284, 4.216403943783383, 3.345174527762142, 3.2419084444338067, 2.804223837369805, 2.7119562727347253, 2.3026512748005454, 2.0845450735912614, 1.8848177809888957, 1.8374983297627168, 1.8139180910057269, 1.552495880604375, 1.5301441337869253, 1.5029160664656598, 1.376856571532041, 1.3631835621008623, 1.28269071…
Thrb(+)	Thrb	Rora, Trpm3, Slc1a2, Pitpnc1, Lsamp, Lama2, Gabrb1, Gpc5, Plcb1, Mdga2, Abr, Atp2b2, Gria1, Atp1a2, Gjb6, Paqr8, Hif3a, Psd2, Acsl3, Klf9, Nr3c2, Cadm1, Pnpla7, Rgs6, Hivep3, F3, Syne1, St3gal4, Phka1, Rapgef3, Npas2, Farp1, Pik3r1, Fam214a, Cntn1, Tmcc3, Eps15, Frmpd1, Ahcyl1, Agpat5, Usp53, Hacd2, Kcnj10, Ndrg3, Kifc3, Gria2, Abhd14b, Hdac8, Eps8, Kcnt1, Tesk2, Car10, Mast4, Kcns3, Nr3c1, Brinp…	118.09144479675165, 112.52623369869804, 77.69693249420646, 76.8482520472365, 76.19652120855348, 71.80999940178432, 69.48610891376545, 65.70802165364614, 64.57581453683834, 63.90524131407019, 63.7665843048968, 63.65992502348311, 53.72637197313082, 51.83191696638993, 50.160260771397375, 48.68006307986157, 48.27448313151888, 48.16894611887329, 47.84089030430049, 46.971875310782565, 46.87627015136356…
Ubp1(+)	Ubp1	Tbc1d4, Ttc34, Spice1, Tes, Efcab2, Sox2, Oxr1, Arrdc3, Fam229b, Fus, Elavl2, Eya4, Rbms1, Copg2, Dsel, Sec62, Tfdp2, N4bp2, Epb41l4a, Ptpro, Clip4, E2f7, Adgb, Lypd6, Plxna4, Sumo1, Cpsf6, Nek1, Patj, Mga, Ctnna2, Iqub, Cacnb2, Ccser1, Tsga10, Nck2, Cfap74, D130043K22Rik, Plk4, Kif21a, Supt20, Kifap3, Usp29, Kif24, Myo5a, Reln, Rbm24, Thsd7b, Nkain2, Tle1, Elmod1, Gucy1a2, Yeats2, Fam135b, Epb41…	21.61545872574368, 19.267048970404144, 14.156316376126899, 7.271795716172279, 6.971584382553943, 6.4249359627887515, 5.516347535758292, 5.463527699480808, 5.406982674378566, 4.723488682370526, 4.6990234740513745, 4.164011189894998, 4.080704724897571, 3.983979117471238, 3.6083645771574226, 3.278686008605454, 3.146371516141503, 3.1312167552667796, 2.5587209567589326, 2.5542714590811886, 2.417623099…
Vezf1(+)	Vezf1	Smad3, Rhcg, Scn8a, Chsy3, Ryk, Piezo2, Ptch1, Hhip, Frem1, Tnfaip8, Syt10, Slc25a42, Gli1, Spred2, Dab2, Rgs7bp, Nkx2-2, Car8, Adgrb1, Arid5b, Rasa3, Phtf2, Erbb4, Luzp1, Kcnj10, Kcnip3, Cipc, Nasp, Slc43a2, Timp3, Cdh22, Slc6a9, Unc79, Cyld, Gab2, Rundc3a, Ddx5, Immp2l, Car10, Sorcs3, Wnt7b, Ghr, Cit, Atp2c1, Acsbg1, Gria1, Mt2, Lifr, Lrrc4c, Pkm, Rab8b, Cacna1h, Ahcyl1, Diaph2, Rasgrf1, Lgr6, …	26.486794353318576, 10.05639999428961, 8.65438186793796, 8.32323916061887, 6.69732393470034, 6.15150496992076, 5.912812487609143, 5.829670900326184, 5.518471361239876, 5.00715621753772, 5.0047225852495405, 4.966914178852446, 4.834527329772926, 4.789731367497682, 4.5358953513498275, 4.466080095707031, 4.172635027674468, 4.106306848944292, 4.041856718199296, 3.9767538753485523, 3.9146507493126665, …
Zfhx2(+)	Zfhx2	Bcl7c, Jazf1, Sfxn1, Cacna1d, Arhgap39, Ahi1, Fmo1, Nr3c2, Bmpr1b, Bmper, Hmgcll1, Reln, Robo1, Zeb2, Pdcd4, Lrp8, Xkr4, Tspoap1, Asxl3, Cbfb, Vamp4, Cnksr2, Pde10a, Zdhhc14, Fbxw4, Il6st, Fam110b, Tcte2, Gucy1a2, Zc3h12b, Sh3rf1, Hnrnpr, Cdh8, Eml5, Sipa1l1, Slc22a23, Bcor, Cenpj, Ap1s2, Kcnt2, Rai2	6.691094802028578, 3.957559720815993, 3.1437781747477507, 3.1065292793809354, 3.0200973696024738, 2.995681804353373, 2.7733318026276423, 2.72306897551106, 2.7167081493649716, 2.6482930880967515, 2.6079623997401895, 2.4581388981665895, 2.2018478972762683, 2.1854767751425586, 2.09659843197393, 2.075163408415776, 2.0359098332802357, 2.031584011074951, 1.9625678327408602, 1.8688530327210038, 1.817799…
Zfp423(+)	Zfp423	Gpc6, Gli1, Tulp4, Adcy8, Bmpr1a, Stat3, Plxdc2, Ugdh, Thsd7a, Vamp4, Rnf182, Erbb4, Tiam2, Rreb1, Rsrc1, Tenm4, Ctnna2, Mboat2, Fnbp1l, Nbea, Ncam1, Cacna2d3, Cpeb2, Trhde, Cdk19, Myh10, Ptpn13, Rhobtb3, Atrnl1, Dennd4a, Ssbp2, Snca, Pcx, Cyfip1, Lrrc7, Dnm3, Plscr4, Sipa1l1, Tab2, Unc5c, Magi1, Greb1l, Sumo1, Cnksr2, Plppr5, Hivep2, Frmpd4, Sgms1, Foxp1, Plxna4, Rnf180, Osbpl1a, Rrbp1, Clip1, D…	19.923025930066743, 17.813589048252773, 14.705353416733866, 13.304442897375434, 12.015110469406263, 10.791581838274228, 10.708787892127507, 9.078813824109323, 8.7780637894146, 8.751670891441504, 8.62199183688398, 8.319311014003897, 8.146449828021893, 7.6662667504791076, 7.4705465508162465, 7.227831019914246, 7.028946628129868, 6.935500571380642, 6.7733303867983725, 6.206299779609048, 6.2028131252…
Zic4(+)	Zic4	Prickle1, Vcan, Pdcd4, Gnao1, Dok6, Dab1, Arl4c, Kif21a, Lypd6, Tspan7, Nfib, Efna5, Ap1s2, Lyn, Zdhhc21, Cep112, Nfia, Sema6d, Herc1, Raver2, Galnt3, Slc38a2, Fzd3, Adamts6, Glis3, Syne2, Cspp1, Ankrd28, Vegfc, Fam214a, Cpsf6, Grm8, Rgs20, D16Ertd472e, Nkain3, Spats2l, Pik3cb, Unc5d, Zfp536, Cblb, Tcte2, Mob3b, Rgs17, Fat4, Cdkl5, Sobp, Cecr2, Ocln, Patj, Letm2, Epb41l5, Focad, Kdm7a, Negr1, Map…	99.2682945127146, 73.96808486227384, 68.63798359339592, 62.427605886462246, 61.79901568475128, 60.5234025511243, 51.999972951616, 51.877169069299725, 47.804599367214685, 47.10460793635859, 44.79792584269139, 43.237678697223025, 40.795406538122855, 37.01481185652389, 36.25362664510752, 35.03355675891789, 32.141906382804876, 30.48044884537222, 29.612610482206893, 27.562060887241756, 26.137947882462…
