# Supplementary material for: Astrocyte specification in the mouse septum is shaped by both developmental origin and local signals
Source: Nat Neurosci. 2025 Jul 28;28(8):1676–87. doi: 10.1038/s41593-025-02007-z (PMC12321577; doi:10.1038/s41593-025-02007-z)
Supplement: Supplementary file 4 — Supplementary Table 2, related to Fig. 5 The scRFE analysis identifying the significant genes defining P21 astrocyte clusters. Blue and red colors indicate the top 25 genes significantly associated with P21 MSA and LSA clusters, respectively. Two asterisks (**) denote genes present in both MSAs and LSAs. A higher Gini score reflects greater significance of the genes in representing the defined cluster. [file 41593_2025_2007_MOESM4_ESM.xlsx]

## Sheet: Sheet 1 - scRFE_genes_P21 astro
scRFE_genes_P21 astro
MS	MS_gini	LS	LS_gini	LSP	LSP_gini
Fry**	0.0631785	Gnao1**	0.0579515	Adgrv1	0.0243928
Erbb4**	0.0520844	Clmn	0.0542353	Cdh20	0.023859
Gnao1**	0.0484258	St6galnac5**	0.0532343	Cfap44	0.0235433
Nebl**	0.040364	Pigk**	0.0397848	Kcnma1	0.0231733
Dab1**	0.0381026	Erbb4**	0.0389533	Slc38a1	0.0224798
St6galnac5**	0.0370532	Fry**	0.0359798	Brinp3	0.022436
Lrp1b**	0.0359285	Prex2**	0.0347434	Csmd1	0.0210811
Gria1**	0.0278428	Tspan7	0.0319924	Lrp1b	0.0207798
Slc6a11**	0.0271207	Dab1**	0.0278553	Fry	0.0194992
Zic4**	0.0263221	Mgll**	0.0206593	Cdh19	0.0172897
Srgap1	0.0210648	Zic4**	0.0206128	Kif21a	0.0159834
Zic1**	0.0203659	Gria1**	0.0199597	Vit	0.0153308
Lrrc4c	0.0202655	Nebl**	0.0177827	Rgs6	0.014843
Pigk**	0.020051	Lrp1b**	0.016831	Fat3	0.0146441
Shisa9	0.0193552	Pde8b	0.0147862	Vav3	0.0146198
Csmd1	0.0182764	Slc6a11**	0.0127107	Cntn1	0.0134658
Mgll**	0.0172738	Plce1	0.0125895	Srgap1	0.0133494
Kcnq3	0.0172031	Zic1**	0.0120756	Nkain2	0.0132029
Aldh1a1	0.0169286	Dclk1	0.0110094	Tmem132b	0.0128656
Slc38a1	0.0163686	Lrig1**	0.0109435	Nrg1	0.0123969
Prex2**	0.0161751	Nrg1	0.010463	Armc2	0.0113447
Lrig1**	0.0141906	Cdh19	0.0103928	Mgat4c	0.0109905
4930578G10Rik	0.0139978	Enkur	0.00937591	Enkur	0.0101602
Arhgef28	0.0113621	Cfap44	0.00887142	Slit2	0.00989809
Plce1	0.0110373	Grm3	0.00814963	Slc6a6	0.00962939
5031439G07Rik	0.0105197	Kcnq3	0.00740557	Ctnna2	0.00816561
Gm12394	0.0100859	Slc6a9	0.0072954	Nebl	0.00814333
Efna5	0.00951541	Slit2	0.00701179	Usp53	0.00792577
Fat3	0.00950349	Adgrv1	0.00689352	Drc1	0.00782908
Slc6a9	0.00895201	Kcnd3	0.00663443	Erbb4	0.0074791
Clmn	0.00763213	Gldc	0.00653678	Odad1	0.00710972
Car10	0.00735557	Ldb2	0.00637092	Sulf1	0.00586418
Agt	0.00712202	Csmd1	0.00593014	4930578G10Rik	0.00581798
Tspan7	0.00699998	Vit	0.00579377	Agbl4	0.00567956
Gabbr2	0.00669507	Efna5	0.00578234	Shisa9	0.00559042
Rgs6	0.006387	Shisa9	0.00574321	Bmper	0.00552543
Pde8b	0.00564533	Unc13c	0.0056145	Dkk3	0.00534172
Dclk1	0.00552172	Lrrc4c	0.00550134	Gabbr2	0.0053056
Fgf14	0.00543381	Arhgef28	0.00538672	Veph1	0.00520475
Cdh20	0.00538624	Srgap1	0.00526963	Fars2	0.0051878
Ntrk3	0.0049975	Irak2	0.00526962	Mid1	0.00495221
Gfra1	0.00470006	Pcsk6	0.00517924	Spag16	0.00466434
Skap2	0.00465886	4930578G10Rik	0.00516018	Rgs20	0.00461496
Gpld1	0.00461454	5031439G07Rik	0.00493352	Iqub	0.00454522
Nrxn3	0.00456648	Slc38a1	0.0048825	Aldh1a1	0.00439416
Emx2	0.00455676	Gm12394	0.00456558	Gm12394	0.00437741
Lgi1	0.00437986	Ctnna2	0.00438349	Clmn	0.00436163
Ptch1	0.00398525	Tmem132b	0.0042279	Cep112	0.00417543
Slc38a2	0.00345635	Thrsp	0.00411671	Gm973	0.00392548
Pcsk6	0.00332811	Agt	0.00407163	Gramd1c	0.00391016
Phactr1	0.00326424	Aldh1a1	0.00385974	Shtn1	0.0038521
Gldc	0.0028759	Grip1	0.00379735	Sik3	0.00379656
Nkain2	0.00273793	Kif21a	0.00357167	Grip1	0.00366006
Rbfox1	0.00268123	Garem1	0.00342475	Lrrc4c	0.00362263
Mgat4c	0.00257835	Nkain2	0.00337284	Asic2	0.00358081
Mgat5	0.00248028	Gm973	0.00332784	Ptchd4	0.0035643
Sparc	0.00238932	Sulf1	0.00326993	Meis2	0.00353766
Cdh4	0.00238429	Rbfox1	0.00315951	Gfra1	0.00348126
Kcnd3	0.00208211	Armc2	0.00315265	Hdac9	0.00340872
Itih3	0.00203744	Drc1	0.00312638	Lrrc9	0.00337005
Ccdc24	0.00198413	Arhgap31	0.00310438	Irak2	0.00335427
Meis1	0.00182614	Plcl1	0.00301352	Ttc28	0.00327904
Cit	0.00176557	Fars2	0.00300362	Ccdc170	0.00326426
Kcnma1	0.00171126	Veph1	0.00298576	Cfap69	0.00307616
Grm3	0.0016769	Ptn	0.00286172	Arpp21	0.00301663
Id4	0.0016597	Emx2	0.00279627	Plcl1	0.00293568
Ephb1	0.00165055	Cracd	0.00278479	Slc35f1	0.00278171
Chst2	0.00164444	Fam171b	0.00276474	Slc38a2	0.00273966
Rgs20	0.00160464	Phactr1	0.00267395	Slc6a11	0.00270234
Robo2	0.0015218	Map3k5	0.00267324	Cfap54	0.00265493
Dkk3	0.00152143	Kcnip4	0.00261983	Lrriq1	0.00263478
Adcy8	0.00150081	Il1rapl1	0.00261882	Gria1	0.00236465
Gm21798	0.00148766	Cdh4	0.00256111	Ntrk3	0.00231535
Sh3gl2	0.00146338	Chst2	0.00252596	Pde4b	0.0022994
Tenm4	0.00142802	Hivep3	0.00249246	Tox3	0.00229792
Brinp3	0.00139148	Ptch1	0.00248616	5031439G07Rik	0.00223269
Pax6	0.00131599	Fgf14	0.00248106	Cd9	0.00218357
Tafa1	0.00118319	Odad1	0.00242704	Igfbp5	0.00214296
Tmem132b	0.00116707	Sik3	0.00231524	Lrrc1	0.00213809
Ptprj	0.00116175	Sparc	0.00230513	Grm5	0.00213404
Nr2f1	0.00114496	Ednrb	0.00226372	Car2	0.00208816
Sik3	0.00112985	Gm21954	0.00224072	Cst3	0.0020825
Tenm3	0.00111611	Mid1	0.0022251	Tspan7	0.0020382
Il1rapl1	0.00106139	Igfbp5	0.00220348	Unc13c	0.00203468
Tspan5	0.00104378	Slc6a6	0.00217665	Car10	0.00203114
Grin3a	0.000989008	Ttc28	0.00217179	Dab1	0.00201845
Adgrv1	0.000953432	Nrxn3	0.0021673	Prex2	0.00200055
Nav3	0.000935905	Pax6	0.00215761	Adamts18	0.0019429
Thrsp	0.000922192	Pla2g7	0.00212481	Sema6a	0.00192453
Tmtc2	0.000895084	Gramd1c	0.0021141	Plpp4	0.00190978
Pak1	0.000883671	Lgr4	0.00211105	Sncaip	0.00187294
Ptn	0.000874218	Gabbr2	0.00209603	Rbfox1	0.00184101
Vav3	0.000867819	Iqub	0.00207862	Spata13	0.00165593
Kcnip4	0.000857451	Grin2b	0.00204143	Tenm3	0.00164633
Kif21a	0.000815544	Gpld1	0.00202263	Ptch1	0.00161798
Itpkb	0.000795162	Cdh20	0.00198776	Grm8	0.00159644
Garem1	0.000791558	Adamts18	0.00197511	Hivep3	0.00158286
Hdac9	0.000765295	Ccdc170	0.00193569	Pla2g7	0.00155808
Rhoq	0.000756227	Sgip1	0.00192	Dnah2	0.00154708
Rgs7bp	0.000745164	Dscaml1	0.00191889	Gnao1	0.00151559
Map3k5	0.000721008	Cfap54	0.00190134	Dscaml1	0.00148774
Pdcd4	0.000714643	Fat3	0.00189453	Ccdc191	0.00145048
Pde4b	0.000702572	Bmper	0.0018856	Gabrg3	0.00144335
Dcc	0.000674498	Rgs20	0.00186085	Eya1	0.0014273
Sntg1	0.000656411	Wwox	0.00183008	Synpo2	0.00142593
Clybl	0.000656144	Meis2	0.00177014	Cnmd	0.00140136
Nmnat2	0.000645595	Vcl	0.00176931	Vcl	0.00139005
Lhfp	0.000630221	Tox3	0.0017596	Arhgap31	0.00137839
Ednrb	0.000624881	Rgs6	0.0017498	Zic1	0.00136186
Cntn1	0.000608453	Agbl4	0.00174594	Efhb	0.00136071
Dab2	0.000597974	Pter	0.00173165	Grm3	0.00135657
Fam171b	0.000595964	Kcnma1	0.001717	Sh3gl2	0.0013563
Meis2	0.000593388	Pacrg	0.00170965	Map3k5	0.00135304
Ghr	0.000591827	Efhb	0.00165383	Gm26992	0.00134406
Zfhx3	0.000585038	Lama2	0.00165158	Pigk	0.00131058
Lypd6	0.000581853	Tenm3	0.00164058	Pdzrn3	0.00129962
Sgip1	0.000575128	Hapln1	0.00162185	Tpd52l1	0.00127408
Syn2	0.00056795	Slc7a11	0.0016047	Nrros	0.00126125
Gsdme	0.00056758	Cep112	0.00156117	Syne2	0.00125384
Hivep3	0.000544468	Cntn1	0.00155073	Cdon	0.00124271
Cracd	0.000540288	Cst3	0.00153605	Kcnq3	0.00123348
Runx1t1	0.000534005	Tmtc2	0.00150903	Rgs7bp	0.00121552
Ctnna2	0.000533723	Kif27	0.00149966	Dgki	0.00120949
Slc6a6	0.000529105	Dpp6	0.00147683	Dio2	0.00120899
Plekha7	0.000528202	Gabra2	0.00147148	Tprkb	0.00120731
Irak2	0.00052395	Mgat5	0.00146551	Arhgef28	0.00120498
Lgr4	0.000523187	Hdac9	0.00146213	Fam171b	0.00120149
Tiam2	0.000518523	Kcnk2	0.00145616	Ldb2	0.0011898
Slc7a11	0.000514871	Cd9	0.00143941	Gm21954	0.00115967
Gm2115	0.000503597	Ntrk3	0.00143764	Gabra2	0.00115744
Lrp4	0.000502631	Gfra1	0.00143612	Slc7a11	0.00115454
Lyn	0.000499536	Asic2	0.0014281	Lgi1	0.00111905
Igsf1	0.000498356	Shtn1	0.0014229	Igf1r	0.00109764
Hr	0.000487801	Pde4b	0.00142204	Gfap	0.00108528
Ppp1r14c	0.000487452	Gsdme	0.00141644	Mt1	0.00107798
Cdh19	0.000484368	Gpc6	0.00140874	Aspa	0.00107088
Thsd7a	0.000483164	Spag16	0.00140511	Riiad1	0.00106654
Usp53	0.000482712	Mt1	0.00139275	Maml3	0.00105686
Tprkb	0.00047912	Zfhx3	0.00137075	Gpc6	0.00105608
Lrrc9	0.000472185	Lrrc8c	0.00136331	Zfhx4	0.00104577
Rasgrf1	0.000464582	Ranbp3l	0.0013594	Ptn	0.00103934
Ankrd6	0.000462096	Dkk3	0.00135342	Lyrm4	0.00103461
Smad3	0.000462041	Clybl	0.00134495	Dclk1	0.00102746
Dpp6	0.000458619	Galnt18	0.00133785	Pter	0.00100687
Grip1	0.000455697	Agmo	0.00132723	Lpar1	0.0010058
Gm21954	0.000454979	Angpt1	0.00131592	Kif27	0.00100059
Kcnk2	0.00045014	Tmem164	0.00131414	Creb5	0.000995487
Lama2	0.000448872	Lhfp	0.00131135	Cd38	0.000993601
Cdh22	0.000447321	Igf1r	0.00130049	Zic4	0.000990156
Asic2	0.000444777	Gabrg3	0.00130012	Lix1	0.000989129
Ccnjl	0.000442551	Lix1	0.00129417	Abtb2	0.000987171
Itga6	0.000441052	Lgi1	0.00129233	St6galnac5	0.00097648
Col1a2	0.000440502	Nxn	0.00129194	Galnt18	0.000974923
Clu	0.00044027	Mgat4c	0.00129167	Kcnd3	0.000972841
Unc13c	0.000439799	Stk32a	0.00129064	Wwc1	0.000966519
Kcns3	0.000436329	Ttll3	0.00128528	Tshz2	0.000966431
Lrrc1	0.000424053	Tenm4	0.00128507	Galnt16	0.000963161
Galnt18	0.000423467	Gm26992	0.0012647	Ranbp3l	0.000959897
Dennd4a	0.000421699	Dpyd	0.00124987	Smim3	0.000954312
Tox	0.000421415	Slco1c1	0.0012373	Ttll3	0.000950366
Cst3	0.000417735	Tprkb	0.00123624	Thbs4	0.000936585
Hes5	0.000415585	Rasgrf1	0.00123012	Angpt1	0.000934538
Fign	0.000414591	Maml3	0.00122989	Pacrg	0.000918196
Slc24a3	0.00040913	Slc35f1	0.00122475	Lrrc8c	0.000911593
Pde10a	0.000406702	Plpp4	0.00122406	Tenm4	0.000909506
Gpc6	0.000404661	Id4	0.00122347	Dnai4	0.000892554
Gsap	0.000403503	Brinp3	0.00121235	Id3	0.000890423
Dner	0.000403395	Foxo1	0.00120969	Thrsp	0.000874538
Vcl	0.000397273	Grik1	0.00119719	Mgll	0.000870839
Gab2	0.000397202	Tafa1	0.00119543	Gpld1	0.000866171
Bmper	0.000387753	Ttc8	0.0011844	Sema5b	0.00085943
Tmem164	0.000387522	Clu	0.00118024	Pde8b	0.000857866
Flrt2	0.000386732	Itih3	0.00117006	Clybl	0.000857226
Kcnj10	0.000384524	Sncaip	0.001169	Lrig1	0.000856885
Tmem117	0.000384273	Rtn1	0.00116711	Stk32a	0.000856183
Plcl1	0.0003832	Usp53	0.00115895	Ghr	0.000856121
Egfem1	0.000379344	Ccnd3	0.00115436	Pdgfd	0.000855051
Kcnn2	0.000378674	Pde10a	0.00115131	Robo1	0.00085439
Cfap44	0.000377412	Togaram2	0.00115018	Slc24a3	0.000848789
Pla2g7	0.000376688	Hes5	0.00114969	Rtn1	0.000847271
Trerf1	0.000376075	Skap2	0.00113765	Fam163a	0.00084665
Fgf12	0.000372631	Ralgps2	0.00112716	Dcc	0.000841888
Tmc7	0.000370952	Ghr	0.00111883	Hmgcs2	0.000837764
Sgcd	0.000369355	Robo1	0.00109541	Id4	0.000832968
Nxn	0.000367438	Csmd2	0.00109099	Adamts20	0.000826161
Slit2	0.000367283	Cfap69	0.00108128	Grin2b	0.000806863
Slco1c1	0.000365741	Car2	0.00107616	Sgip1	0.000801378
Aspa	0.000364042	Itpkb	0.0010714	Mamdc2	0.000800209
Dlk1	0.000361638	Prickle1	0.00106867	Slc22a23	0.000792721
Arhgap31	0.00036163	Otud7a	0.00105561	Garem1	0.000789266
Ralgps2	0.000358759	Lyn	0.00102694	Lyn	0.000786514
Susd4	0.000357982	Robo2	0.0010258	Tmc7	0.000784446
Adamts6	0.000356078	Sorcs1	0.0010123	Eda	0.00078438
Ttc28	0.000354778	Pcdh11x	0.00101085	Nphs1	0.000780733
Dapp1	0.000350862	Car10	0.00100544	Gldc	0.000780006
Gtf2ird1	0.000350735	Ccdc191	0.00100295	Cmya5	0.000778803
Wls	0.000350263	Cit	0.000995299	Ankrd6	0.000778695
Plpp4	0.000348963	Pak1	0.000985054	Zswim5	0.000773275
Pdgfd	0.000347949	Sobp	0.000971815	Retreg1	0.000773117
Gm973	0.000347789	Anks1b	0.000939974	Arhgap6	0.000765985
Ccdc162	0.000347099	Gsap	0.00093151	Hsd11b1	0.000765181
Itih5	0.000346578	Rhoq	0.000903433	Hapln1	0.000761756
Robo1	0.000343712	Adcy8	0.000898284	Lgr4	0.000761487
Wwox	0.000342787	Ccdc24	0.00086396	Acss2	0.000761249
Itpr1	0.000342732	Hopx	0.000813387	Raver2	0.000760366
Grin2b	0.000340241			2810459M11Rik	0.000751756
Ldb2	0.000339297			Tesk2	0.000743871
Ranbp3l	0.000336147			Lypd6	0.00074324
Hopx	0.00033594			Fgf13	0.000740128
Mamdc2	0.000335857			Aqp4	0.000738741
Id2	0.000335093			Tspan5	0.000727709
Macrod2	0.00033361			Fmo1	0.000722045
Lrrtm4	0.000333412			Grik1	0.000721568
Egfr	0.000333009			Lrmda	0.000717996
Pdzph1	0.000330862			Pdzph1	0.000716854
Prickle1	0.000329361			Agmo	0.000714324
Csmd3	0.000328294			Plxdc2	0.000711605
Hunk	0.000328014			Anks1b	0.000700192
Pcdh11x	0.000326591			Tox	0.000699447
Fars2	0.000324808			Foxo1	0.000695917
Tesk2	0.000324307			Ptprj	0.000691869
Xpnpep1	0.000323472			Ralgps2	0.000691078
Hapln1	0.000323115			Ncam2	0.000686605
Aqp4	0.000322651			Ccdc30	0.000682673
Eda	0.000318217			Dpyd	0.000682594
Ccnd3	0.000317633			Plekha5	0.000682527
Foxp1	0.000317263			Dcdc2a	0.000680556
Agbl4	0.000317105			Gsdme	0.00067867
Tfcp2l1	0.0003171			Nrxn3	0.000674423
Stxbp6	0.000315366			Plce1	0.00067422
Ralyl	0.00031471			Zfhx3	0.000671682
Ncam2	0.0003144			Cdc14a	0.000671144
Sall3	0.000313921			Lama2	0.000669904
Peak1	0.000312451			Epb41l5	0.0006689
Grm5	0.000311978			Peak1	0.000665344
Colec12	0.000311592			Nnat	0.000664604
Mid1	0.000307371			Gab2	0.000664003
Cyp7b1	0.000306899			Sntg2	0.000661774
Fam184a	0.000306822			Kcnk2	0.000658261
Armc2	0.000306679			Ttc8	0.000657906
Fhit	0.000305868			Plch1	0.000656657
St6gal1	0.000305387			Slc35d1	0.000655466
Scrg1	0.00030429			Itm2b	0.000654984
Sncaip	0.000303665			Nav3	0.000653452
Prickle2	0.0003033			Ap1s2	0.000651997
Svep1	0.000303222			Nme7	0.000650703
Vit	0.000302788			Phactr1	0.000641101
Raver2	0.000302663			Sorcs1	0.000630821
Slc25a21	0.000302183			Fsd1l	0.000627628
Ripor2	0.000302022			Hes5	0.0006259
Dok6	0.000300882			Meis1	0.000624153
Adam23	0.000298515			Wwox	0.00062361
Galnt16	0.000297058			Afap1l2	0.000623284
Palld	0.000296905			Cd180	0.000621619
Ube2e2	0.000293212			Tnr	0.00061493
Slc30a10	0.000292729			Ube2e2	0.000612408
Pacrg	0.000291613			Pcdh11x	0.000611586
Dock5	0.000290964			Wdpcp	0.000603607
Spag16	0.000289899			Egfem1	0.000602597
Syn3	0.000289753			Ednrb	0.000599709
Grm8	0.000288858			Kcnj10	0.000598028
Il17rd	0.00028704			Fam155a	0.000596812
Sulf1	0.000286687			Cit	0.000595863
Pipox	0.000284815			Axin2	0.000595699
Acss3	0.000284812			Nxn	0.000595151
Gm26992	0.000282341			Slc25a21	0.000594141
Oxr1	0.000282192			Lrrtm4	0.000592656
Gabrg3	0.000281811			Macrod2	0.000592044
Ttll3	0.000281541			Dlg2	0.000589907
Dnm3	0.000281291			Tmem164	0.000587618
0610040J01Rik	0.000280449			A630089N07Rik	0.00058533
Slc15a2	0.000279353			Erc2	0.000583955
Rbms3	0.000277951			Gkap1	0.000576474
2810459M11Rik	0.000277303			Nol4	0.000574778
Eya1	0.000276839			Rpgr	0.000573994
Gse1	0.00027627			Tnfaip8	0.00057266
Adcy9	0.00027429			Svil	0.000568862
Sntb1	0.000273725			Fam184a	0.000564221
Nnat	0.000273257			Lgi4	0.000563714
Tmem178b	0.000272717			Clu	0.000562181
Slc35f1	0.000272521			Cyp7b1	0.000560789
Acyp2	0.000271435			Lhfp	0.000559567
Foxo1	0.000269944			Iqck	0.000558729
Mpped2	0.000269323			Sugct	0.00055552
Ostm1	0.000269251			Ppm1e	0.000552139
E130114P18Rik	0.000268882			Kcnn2	0.000550219
F5	0.0002684			Ccnd3	0.000550146
Cdc14a	0.000267598			Mmp16	0.000550093
Rtp4	0.000266166			Fgf14	0.000545986
App	0.000266113			Adamts6	0.000545266
Abtb2	0.000266077			Magi3	0.000544413
Dlg2	0.000265947			Adgrl2	0.000543265
Clic4	0.000265183			Fam110b	0.000542845
Naaladl2	0.000265134			Ggta1	0.000540904
Nrg1	0.000264631			Togaram2	0.000538952
Tshz2	0.000263625			Slc30a10	0.000537936
Zfhx4	0.00026258			Itga6	0.000533815
Grik1	0.000261811			Egfr	0.00053273
Mmp16	0.000260814			Maob	0.000527835
Ppm1e	0.000260051			Nalcn	0.0005245
Fmo1	0.000259581			Slco1c1	0.000522965
Zic5	0.000258353			Spef2	0.000519266
Arl4c	0.000258259			Rsph10b	0.000518272
Lrmda	0.000255061			Gsap	0.000516639
Otud7a	0.000254851			Thbs3	0.000512758
Gm12353	0.000253171			Pak1	0.000511671
Wdpcp	0.000252479			Cacnb2	0.000510308
Eya4	0.000252391			Mok	0.000508246
Ldlrad4	0.000250405			Rhbdd1	0.00050768
Sycp3	0.000250269			Foxp1	0.00050394
Rhbdd1	0.000249889			Palld	0.000503022
2210408I21Rik	0.000249802			Dlc1	0.000502144
Magi3	0.000247739			Xrcc4	0.000501592
Drc1	0.000247604			Agt	0.000498429
Enkur	0.000245991			Itih3	0.000496897
Prtg	0.000245144			Fgf12	0.000495951
Id3	0.000244223			Pcgf5	0.000495283
Cd81	0.00024389			Rtp4	0.00048642
Heyl	0.000243733			Prkg1	0.000484203
Sugct	0.000243343			Kcnk10	0.000483356
Cpne2	0.000243342			Apba1	0.000482585
Wwc1	0.000243291			Sgcd	0.000481635
Tsc22d3	0.000243117			Tmtc2	0.000477477
Lrrc8c	0.000242997			Efcab2	0.0004735
Kcnj3	0.000242856			Katnal2	0.000472176
Tmtc1	0.000242834			Efna5	0.000470855
Nalcn	0.000242617			App	0.000466749
Arhgap23	0.000242289			Rp9	0.000466619
Dpyd	0.000242254			Sh3rf1	0.000465815
Car2	0.000242076			Oxr1	0.000464479
Cd9	0.000241854			Ccser1	0.00046102
Mef2c	0.000241645			Otud7a	0.000460754
Nol4	0.000241517			Aig1	0.000459034
Atp8a1	0.000240986			Adra1a	0.000456323
Lgi4	0.000238755			Chl1	0.000456238
Igf1r	0.000238622			Celsr1	0.00045609
Rtl4	0.000238612			Adcy9	0.000455505
Fgf13	0.000236468			Skap2	0.000453841
Chl1	0.000236089			Mt2	0.000453731
Adra1a	0.000236025			P2ry14	0.000453516
Nme7	0.000235002			Bcl6	0.00045222
Nat8f3	0.000234213			Hspa12a	0.000451736
Lyrm4	0.000233549			Mef2c	0.00045108
Adamts20	0.000233196			Mgat5	0.000450396
Tcf7l1	0.000232946			Abca5	0.000450072
Slc16a6	0.000232421			Prickle1	0.000449783
Stk32a	0.000231963			Pdcd4	0.000447763
Epb41l5	0.000231571			Emp2	0.000443993
Nxpe4	0.000231523			Gm37240	0.000443691
Ust	0.000230334			Nrg2	0.000442774
Crim1	0.000230275			St6gal1	0.000441871
Cd38	0.000229402			Pcsk6	0.000441435
Sdc2	0.000229123			Enox1	0.000441421
Plscr4	0.000229043			Pxdn	0.00043844
3110021N24Rik	0.000228268			Rgs17	0.000435843
Mt1	0.000227006			Shroom4	0.000435733
Xrcc4	0.000226912			Acer3	0.000435472
Esrrg	0.000226744			Chst2	0.000435334
Gramd1c	0.000226468			Syn2	0.000434385
Pced1b	0.000225826			Grin3a	0.000433523
Ccdc170	0.000225522			Pced1b	0.000433326
Sobp	0.000225061			Trerf1	0.000433051
Cep112	0.000224743			Slc16a2	0.000431263
Scfd2	0.000224625			Esrrg	0.000431157
Arhgef37	0.000224604			Zfp704	0.000431098
Lix1	0.000224473			Ldlrad4	0.000430313
Sez6l	0.000224453			Itpkb	0.000426744
Plekha5	0.000223967			Pax8	0.00042579
Eml5	0.000223535			E130114P18Rik	0.000423749
Samd4	0.000223457			Pim1	0.000422741
Pdzrn3	0.000223178			Plekhm3	0.00042142
A630089N07Rik	0.000222852			Fign	0.000420604
Shroom4	0.000222801			Gulp1	0.000419823
Gabra2	0.000222697			Ggact	0.000419422
Lrrc4	0.000222648			Elovl6	0.000419334
Ankrd29	0.000221764			Lrrc7	0.000418036
Nrg3	0.000221192			Nap1l5	0.000417895
Nav1	0.000220286			Spata17	0.000416451
Zswim5	0.000217697			Xpnpep1	0.000416444
Zfp407	0.00021714			Csmd2	0.000415885
Syne2	0.000217002			Tcerg1l	0.000414125
Fam110b	0.000216851			Ccnjl	0.000413483
Reln	0.000216828			Stk33	0.000413171
Brinp2	0.000215864			Dock11	0.000411533
Tacc1	0.000215594			Iqcg	0.000411328
Rnf180	0.00021556			Slc8a1	0.000411079
Tnfaip8	0.000215326			Cpne8	0.00041104
Agmo	0.000215098			Sned1	0.000409772
Gucy1a2	0.000214949			Tsc22d3	0.00040834
Galnt10	0.000214481			Plcl2	0.000407136
Sertad2	0.000213643			Ccdc171	0.000405276
Synpo2	0.000213502			Cd81	0.000400101
Nr6a1	0.000213436			Gse1	0.000399586
Sh3rf1	0.000213341			Fhit	0.000399101
Otx2	0.000213185			Ccdc80	0.000399025
Gm37240	0.000213059			Lcorl	0.000397169
Gbe1	0.00021289			Slc15a2	0.000395869
Lrrc7	0.000212453			Naaladl2	0.000395396
Arid5b	0.000212013			0610040J01Rik	0.000395307
Prr16	0.000211913			Epb41l4b	0.000394923
Padi2	0.000211442			Camkmt	0.000394075
Cmya5	0.000210642			Rps6ka5	0.000393757
Lhfpl3	0.000209409			Slc2a9	0.00039332
Zic3	0.000208842			Cacna2d3	0.000393243
Cd27	0.000208132			Dennd5b	0.000391263
Tpd52l1	0.000208126			Intu	0.000391065
Ccdc34	0.000208071			Il1rapl1	0.000390983
Acss2	0.000207548			Tsc22d1	0.000390267
Plcl2	0.000206714			Myo16	0.000388114
Lcorl	0.000206139			Trim2	0.000386177
Gsr	0.000206073			Ccdc148	0.000384969
Svil	0.00020598			Sall3	0.000384451
Gulp1	0.000204989			Prickle2	0.000382491
Kazn	0.000204658			Acyp2	0.000381076
Frem2	0.000204173			Adamts9	0.000380933
Afap1l2	0.000203634			Garnl3	0.000380255
Angpt1	0.000203633			Ak9	0.00037813
Lmo1	0.000202354			Cfap46	0.000376172
Hs6st3	0.000201886			Frem2	0.000375605
Arpp21	0.000201535			Mllt3	0.000375546
Iqch	0.000201466			Dapp1	0.000375309
Usp50	0.000200939			Hmgcll1	0.00037459
Acer3	0.000200824			Grk5	0.000373362
Axin2	0.000200643			Hace1	0.000373087
Ezr	0.000199505			Dab2	0.000372879
Ppara	0.000199107			Unc5d	0.000372713
Retreg1	0.000198224			Myo1e	0.000371996
Cdh13	0.000197669			Prkag2	0.000371589
Tnc	0.000195921			2210408I21Rik	0.000371388
Hmgcs2	0.000194654			Sclt1	0.000370973
Elovl6	0.000194359			Gpr137c	0.00036993
Rab8b	0.000194259			Tlcd4	0.000369768
Nxpe2	0.000193479			Adcy8	0.000369758
Itm2b	0.000192699			Cfap74	0.000368607
Fkbp5	0.000192589			Dixdc1	0.000367334
Slc22a23	0.000192392			Abcc4	0.000367048
Plch1	0.000192349			Lrrc4	0.000366858
Thbs3	0.000191944			Emx2	0.000365158
Gfap	0.000191668			Pifo	0.000364591
Bcl6	0.000191446			Cadps2	0.000364539
Fam155a	0.000191184			Adam22	0.000364182
Odad1	0.000191064			Robo2	0.00036408
Slc16a2	0.000190545			Thsd4	0.000363969
Dgki	0.000190391			Itgb3bp	0.000363447
Abca5	0.000190294			Nr6a1	0.000362948
Prkag2	0.000189777			Kif6	0.000362365
Sil1	0.000188676			Zc3h12b	0.000360928
Enox1	0.000188105			Zfp536	0.000360836
Sclt1	0.000187858			Ammecr1	0.000360496
Crym	0.000186675			Map7d2	0.000360038
Tsc22d1	0.000186244			Pax6	0.000359329
Cacna1a	0.000185894			Fzd3	0.000359224
Atr	0.000185625			Lama3	0.000358
Rgs17	0.000183006			Lrrn1	0.000357881
Scel	0.000181219			Gm12353	0.000355704
Nrros	0.000181178			Smad3	0.000355105
Slc8a1	0.000180747			Ccdc34	0.000354425
Intu	0.000180421			Mpped2	0.000352683
Fggy	0.000179744			Dennd4a	0.000351941
Frmd4b	0.000179491			Dlk1	0.000351167
Supt3	0.00017856			Adgra1	0.000350865
Tenm2	0.000176245			Ppara	0.000350814
Ctnna3	0.00017512			Atp1b1	0.000350238
Tnr	0.000174055			Ccdc162	0.000349188
Smyd3	0.000173404			Qtrt2	0.000347376
Prkg1	0.000173051			Atr	0.000347366
Shtn1	0.000172602			Eml5	0.000347239
Myo1e	0.000172423			Itih5	0.000346142
Dok5	0.000172008			Zfp407	0.000344052
Arntl	0.000171547			Epb41l4a	0.000342802
Npl	0.000170508			Acss3	0.000342741
Camkmt	0.000169766			Tspan18	0.000342593
Mllt3	0.000167023			Igsf3	0.000341806
Lpo	0.000167017			Usp50	0.000341558
P2rx7	0.000166348			Syn3	0.000341414
Unc5c	0.000165514			Cacna1a	0.000340701
Dock10	0.000164156			Col1a2	0.000340531
Apba1	0.000163898			Rhoq	0.000339874
Lmcd1	0.000163496			Rtl4	0.00033953
Ccser1	0.000162239			Ccdc138	0.000339523
Ttc8	0.000162086			Pcdh19	0.000339282
Brinp1	0.000158737			Ubxn11	0.000339108
Adam11	0.000158736			Susd4	0.00033894
Rps6ka5	0.000158651			Kcnip4	0.000336988
Epha4	0.000156983			Fkbp5	0.000336832
Fam13a	0.000156852			Rnd3	0.000336576
Thbs4	0.000156418			Hes1	0.000335922
Ggact	0.000156257			Gucy1a2	0.000335835
Abcc4	0.000155148			Tiam2	0.000335466
Kcnq1	0.000154997			Pdgfc	0.000331451
Dapk1	0.000154428			Ackr4	0.000330865
Grk4	0.000153559			Plxnc1	0.00032998
Zic2	0.000150853			Glrb	0.000329933
P2ry14	0.000150194			Cd46	0.000328689
Septin4	0.000146303			Grk4	0.000328452
Adam22	0.000145115			Emid1	0.000326575
Iqub	0.000142885			Nme5	0.000326484
Slc35d1	0.000140956			Ildr2	0.000326092
Itgb3bp	0.000139587			Tnc	0.000325876
Car8	0.000138364			Id2	0.000325787
Mal	0.000133535			Eno4	0.000325651
Nfasc	0.000131498			Dner	0.000325554
Nkain3	0.000130466			Cntln	0.000325554
Myh6	0.00013028			Lrp4	0.000324193
Creb5	0.000127826			Otc	0.000324129
Extl1	0.000120565			Pkp4	0.000323672
Prom1	0.000116409			Kcnab1	0.000321578
Crem	0.00011286			Plekha7	0.000320726
Lhfpl2	0.000109647			Tcf7l1	0.000320353
Lama3	0.000105701			Myo5a	0.000320101
Otc	9.27502e-05			Col23a1	0.000319873
				Taf13	0.000318617
				Rhbdl3	0.000318556
				Vcan	0.000318536
				Sntg1	0.000317682
				Prr16	0.000317565
				Mindy4	0.000316829
				A730049H05Rik	0.000316312
				Sobp	0.000316271
				Phf24	0.000315991
				Sfrp1	0.000315838
				Cdh4	0.00031545
				3110021N24Rik	0.000315384
				Cdin1	0.000315096
				Arid5b	0.000314527
				Ldlr	0.000313805
				Pard6g	0.000312787
				Ephb1	0.000312123
				Gm21798	0.000311907
				Cpne2	0.000311776
				Fggy	0.000311371
				Ptprk	0.000310529
				Dpysl3	0.000309026
				Sh3bgrl	0.000308629
				Pam	0.000308182
				Sntb1	0.000308081
				Slc35f3	0.000307861
				Ivns1abp	0.000307505
				Tnfrsf19	0.000307314
				F5	0.000307118
				Nxpe4	0.000306972
				Supt3	0.000306726
				Nat8f3	0.000306397
				Tmem178b	0.000305892
				Drd3	0.000305714
				Ankrd29	0.000305583
				Eif2s3y	0.000305559
				Pde10a	0.000305422
				Pawr	0.000304859
				Kcnj3	0.000304579
				Scrg1	0.00030443
				Sertad2	0.000304346
				Cadps	0.000303875
				Smyd3	0.000303649
				Crim1	0.000303349
				Adam23	0.000303112
				Mob3b	0.000302873
				Invs	0.000302725
				Samd4	0.000302705
				Nek5	0.000301949
				Rbms3	0.000301778
				Disp3	0.000300759
				Cracd	0.000300654
				Msmo1	0.000299479
				Grm7	0.000298235
				Sdc2	0.000296895
				Nlk	0.000296605
				Sycp3	0.000296589
				Kcnh7	0.000296494
				Stxbp6	0.000296383
				Plagl1	0.000295311
				Ppp1r1a	0.000294518
				Rarb	0.00029319
				Arl4c	0.000292938
				Pbx3	0.000292696
				Plxna4	0.000292219
				P2ry12	0.000291455
				Lamb3	0.000291029
				Il17rd	0.000291012
				Bbx	0.000289857
				Nfasc	0.000288813
				Ift88	0.000288244
				Iqch	0.000287564
				Stat3	0.000287369
				Spidr	0.000287258
				Nipa1	0.000286272
				Ssbp3	0.000286065
				Kctd1	0.000285778
				Ppp1r14c	0.00028535
				Rnf180	0.000285154
				Kcnip1	0.000285133
				Nxph1	0.0002836
				Wnk3	0.000282933
				Klhl29	0.000282778
				Arhgap18	0.000282242
				Dok5	0.000281148
				Dock5	0.000279861
				Spats2	0.000279576
				Slc14a2	0.000279113
				Pipox	0.000278397
				Nedd9	0.000276153
				Ercc6l2	0.000275521
				Ablim2	0.000274671
				Gclc	0.000274506
				Atp11c	0.000274186
				Atg16l2	0.000272808
				Zc2hc1a	0.00027212
				Atp1a1	0.000271597
				Lima1	0.000271219
				Aff3	0.000270513
				Stard6	0.000270345
				Shisa6	0.000270126
				Papss2	0.000268858
				Gsr	0.000267927
				Thsd7a	0.000267906
				Ldlrad3	0.00026758
				Mettl25	0.000267524
				Tacc1	0.000267207
				Cd27	0.000266578
				Arhgef37	0.00026615
				Otx2	0.00026565
				Pm20d1	0.000264152
				Sdk2	0.000264022
				Sorbs2	0.000263866
				Csmd3	0.000263374
				Stau2	0.000263078
				Col5a2	0.000262412
				Tfcp2l1	0.000261989
				Cdh13	0.000261542
				Atp8a1	0.000261435
				Spata6	0.000261152
				Tcf20	0.000259057
				Col4a5	0.000258912
				Macir	0.000258337
				Ctnna3	0.000257762
				Rps6ka3	0.000257091
				Zfp1	0.000256494
				Fmnl3	0.000255832
				Gabra4	0.000255601
				Tspan12	0.000255459
				Frrs1l	0.000255119
				Manf	0.000254386
				Arhgap23	0.000254078
				Arntl	0.000253156
				Dpp6	0.000252918
				Eya4	0.000251371
				Zc3h6	0.000251368
				Id1	0.00024872
				Sgcz	0.00024745
				Pacs1	0.000246896
				Slc6a9	0.000246871
				Prtg	0.000245898
				Unc5c	0.000245679
				Kif5c	0.000244727
				Prom1	0.000244032
				Sil1	0.000243609
				Nrp2	0.000243409
				Sgce	0.000243095
				Fam185a	0.000243013
				Ralyl	0.00024289
				Niban2	0.000241648
				Mettl15	0.000241546
				Notum	0.000241119
				Nrg3	0.000241002
				Ncoa7	0.000240876
				Fam184b	0.000239316
				Loxl2	0.000238465
				Mctp1	0.000238273
				Micu2	0.000238062
				Tigd2	0.000238001
				Tbc1d1	0.000237919
				Dpp10	0.000237725
				Fjx1	0.000236925
				Crppa	0.000235867
				Gmds	0.000234922
				Gfod2	0.000234781
				Eaf2	0.000234671
				Gtdc1	0.000233043
				Nmnat2	0.000232914
				Btg2	0.000231852
				Gbe1	0.00023179
				Bcat1	0.000231655
				Tbc1d4	0.000231195
				Sctr	0.000230258
				H2az1	0.000229879
				Agbl3	0.000229792
				Herc6	0.000229462
				Ppfia2	0.000229398
				Clcn5	0.000227997
				Pdlim4	0.000226559
				Kif24	0.000226551
				Ostm1	0.000226463
				Mlxipl	0.000225671
				Ripor2	0.000225653
				Samd5	0.000224812
				Jazf1	0.00022415
				Dnaaf3	0.000223399
				Uty	0.000222921
				Slc25a32	0.000222698
				Lypd6b	0.000222632
				Alpk1	0.000222364
				Slc24a4	0.000221949
				Tenm2	0.000219723
				Mpp7	0.000219272
				Ccnd2	0.000218981
				Zcwpw2	0.000218869
				Prox1	0.000218816
				Nr2f1	0.000218652
				Pros1	0.000218177
				Hmgcs1	0.000217987
				Fdft1	0.000217963
				Sptlc2	0.000217362
				Gabrb3	0.000217235
				Hunk	0.00021532
				Aqp9	0.000215308
				Angptl1	0.000214953
				Zdhhc14	0.000214041
				Slc2a3	0.00021328
				Ahnak	0.000212717
				Tspan33	0.000211942
				Elapor2	0.00021188
				Sparc	0.000211732
				Mill2	0.000211725
				Elovl2	0.000210228
				Ranbp17	0.000210027
				Clic4	0.000209407
				Trim12a	0.000208519
				Cdkl3	0.000208248
				Rnf213	0.000207667
				Tafa1	0.000207656
				Usp35	0.000207621
				Tec	0.000205993
				Star	0.000204322
				Col4a1	0.000204279
				Alk	0.000204163
				Arhgef3	0.000203614
				Sec24d	0.000203307
				Nr2e1	0.000203183
				Scfd2	0.000202516
				Zic3	0.000201638
				Gtf2ird1	0.000201507
				Shroom3	0.000200664
				Pdpn	0.000199067
				Nav1	0.000198674
				Dok6	0.00019801
				Ezr	0.000197444
				Manba	0.000197376
				Plscr4	0.000197326
				Tmtc4	0.000196896
				Rab8b	0.000196287
				Jakmip2	0.000195903
				Gcnt7	0.000194424
				Slc16a4	0.000192345
				Resf1	0.000190496
				1700019D03Rik	0.000190139
				Sfmbt2	0.000188816
				Runx2	0.000188559
				2900026A02Rik	0.000187036
				Col11a1	0.00018668
				Nkain3	0.000186617
				Elmod1	0.000186208
				Wls	0.000184822
				Mdga1	0.000184316
				Ikbke	0.000183654
				Heg1	0.000182121
				Cradd	0.000178566
				Megf11	0.000178491
				Eepd1	0.000178445
				Syt1	0.000178232
				Gpr158	0.00017823
				Ptbp3	0.000176678
				Mettl24	0.000175855
				Parva	0.000172775
				Ugdh	0.000171703
				Cep126	0.000171434
				Zfp976	0.00017101
				Man1a	0.000170819
				Lair1	0.000170225
				Cald1	0.000170138
				Chchd6	0.000169976
				Camk2a	0.000169596
				Tpk1	0.000169069
				Acvr1c	0.000168757
				Atg10	0.000168323
				D3Ertd751e	0.000166605
				S100a6	0.000165653
				Angpt2	0.000163653
				Znfx1	0.00016298
				Btbd11	0.000161991
				Gem	0.000160442
				Slc22a15	0.000160232
				Maf	0.000159935
				Kctd4	0.000159529
				Dapk1	0.000157358
				Cped1	0.000153647
				Anxa2	0.000152406
				Epha4	0.000151562
				Dnah5	0.000151482
				Acacb	0.000151153
				Lamc1	0.000150941
				Hgf	0.000149357
				Asap3	0.000148544
				Gucd1	0.00014683
				Ptgds	0.000146264
				Btbd3	0.000145695
				Crem	0.000144389
				Reln	0.000143184
				Mipol1	0.000141899
				Ccdc78	0.000138752
				Lpo	0.000137371
				Man1c1	0.000136681
				Uba6	0.000127966
				Ascc1	0.000121391
				Sel1l3	0.000113097
				Ncald	0.000110139
				Trim43c	0.000109596
				AI593442	0.000107073
