# Supplementary material for: Astrocyte specification in the mouse septum is shaped by both developmental origin and local signals
Source: Nat Neurosci. 2025 Jul 28;28(8):1676–87. doi: 10.1038/s41593-025-02007-z (PMC12321577; doi:10.1038/s41593-025-02007-z)
Supplement: Supplementary file 5 — Statistical source data. [file 41593_2025_2007_MOESM5_ESM.xlsx]

## Sheet: Fig.1b,1c
Nkx2.1Cre;sun1gfp	1.7609 pixels/micro
sample1	right	area/pixels	um	nkx2.1+sox9+	gfp+	sox9+	%NKX2.1+sox9+/NKX2.1	%NKX2.1+sox9+/sox9+
	ms	331903		65	408	110	15.9314	59.0909
	dls	377220		0	245	269	0	0
	ils	348139		0	382	268	0	0
	vls	337837		23	463	148	4.9676	15.5405
sample2	right	area/pixels	um	nkx2.1+sox9+	GFP+	sox9+	%NKX2.1+sox9+/NKX2.1	%NKX2.1+sox9+/sox9+
	ms	306903		123	589	149	20.8829	82.5503
	dls	417576		1	295	173	0.338983	0.578035
	ils	325181		3	306	99	0.980392	3.0303
	vls	261563		9	262	77	3.43511	11.6883
sample3	right	area/pixels	um	nkx2.1+sox9+	gfp+	sox9+	%NKX2.1+sox9+/NKX2.1	%NKX2.1+sox9+/sox9+
	ms	250343		50	298	84	16.7785	59.5238
	dls	397581		0	299	148	0	0
	ils	359347		8	501	182	1.59681	4.3956
	vls	290101		18	550	213	3.27273	8.4507
sample4	left	area/pixels	um	nkx2.1+sox9+	GFP+	sox9+	%NKX2.1+sox9+/NKX2.1	%NKX2.1+sox9+/sox9+
	ms			108	575	116	18.7826	93.1034
	dls	355563		0	192	223	0	0
	ils	279086		0	273	104	0	0
	vls	295861		8	259	86	3.0888	9.30233
sample5	left	area/pixels	um	nkx2.1+sox9+	GFP+	sox9+	%NKX2.1+sox9+/NKX2.1	%NKX2.1+sox9+/sox9+
	ms
	dls	342597		0	174	121	0	0
	ils	317904		3	328	86	0.914634	3.48837
	vls	253516		15	314	104	4.77707	14.4231
	Nkx2.1+Sox9+/Sox9+					mean	SEM	N
MS	59.0909	82.5503	59.5238	93.1034		73.5671	8.51049	4
dLS	0	0.578035	0	0	0	0.115607	0.115607	5
iLS	0	3.0303	4.3956	0	3.48837	2.18286	0.917838	5
vLS	15.5405	11.6883	8.4507	9.30233	14.4231	11.881	1.38398	5
	Nkx2.1+Sox9+/Nkx2.1+
						mean	SEM	N
MS	15.9314	20.8829	16.7785	18.7826		18.0938	1.10526	4
dLS	0	0.338983	0	0	0	0.0677966	0.0677966	5
iLS	0	0.980392	1.59681	0	0.914634	0.698367	0.308945	5
vLS	4.9676	3.43511	3.27273	3.0888	4.77707	3.90826	0.398517	5

## Sheet: Fig.1e,1f
zic4Cre;sun1GFP	1.7609 pixels/micro
sample1-slide1	left	area/pixels	um	zic4+sox9+	zic4+	sox9+		%zic4+sox9+/zic4+	%zic4+sox9+/sox9+
	ms	202437		3	73	49		4.10959	6.12245
	dls	208157		48	268	78		17.9104	61.5385
	mls	248159		75	433	95		17.321	78.9474
	vls	282681		62	455	110		13.6264	56.3636
sample1-slide2	ms
	dls	210411		62	298	81		20.8054	76.5432
	mls	271291		78	412	82		18.932	95.122
	vls	261640		55	366	91		15.0273	60.4396
sample2-slide1	left	area/pixels	um	zic4+sox9+	zic4+	sox9+		%zic4+sox9+/zic4+	%zic4+sox9+/sox9+
	ms	134504		17		91			18.6813
	dls	369970		183	877	353		20.8666	51.8414
	mls	304084		171	741	282		23.0769	60.6383
	vls	264883		118	586	241		20.1365	48.9627
sample2-slide2	right	area/pixels	um	zic+sox9+	zic4+	sox9+		%zic4+sox9+/zic4+	%zic4+sox9+/sox9+
	ms
	dls	402425		159	887	276		17.9256	57.6087
	mls	351092		151	797	293		18.946	51.5358
	vls	250850		124	551	220		22.5045	56.3636
sample3-slide1	left	area/pixels	um	zic4+sox9+	zic4+	sox9+		%zic4+sox9+/zic4+	%zic4+sox9+/sox9+
	ms	194350		4	77	56		5.19481	7.14286
	dls	278893		77	416	79		18.5096	97.4684
	mls	254801		74	416	87		17.7885	85.0575
	vls	256913		61	404	69		15.099	88.4058
sample3-slide2	right	area/pixels	um	zic+sox9+	zic4+	sox9+		%zic4+sox9+/zic4+	%zic4+sox9+/sox9+
	dls	307249		91	456	97		19.9561	93.8144
	mls	316370		61	441	96		13.8322	63.5417
	vls	267208		52	403	74		12.9032	70.2703
sample4-slide1	left	area/pixels	um	zic4+sox9+	zic4+	sox9+		%zic4+sox9+/zic4+	%zic4+sox9+/sox9+
	ms	272891		24	138	116		17.3913	20.6897
	dls	436822		83	711	135		11.6737	61.4815
	mls	316929		99	606	111		16.3366	89.1892
	vls	296743		113	561	124		20.1426	91.129
sample4-slide2	right	area/pixels	um	zic+sox9+	zic4+	sox9+		%zic4+sox9+/zic4+	%zic4+sox9+/sox9+
	dls	458911		119	772	153		15.4145	77.7778
	mls	370242		136	669	165		20.3288	82.4242
	vls	291465		92	624	112		14.7436	82.1429
sample5-slide1	left	area/pixels	um	zic4+sox9+	zic4+	sox9+		%zic4+sox9+/zic4+	%zic4+sox9+/sox9+
	ms	246237		10	106	79		9.43396	12.6582
	dls	463123		159	738	170		21.5447	93.5294
	mls	360398		111	642	135		17.2897	82.2222
	vls	278251		92	461	118		19.9566	77.9661
sample5-slide2	right	area/pixels	um	zic+sox9+	zic4+	sox9+		%zic4+sox9+/zic4+	%zic4+sox9+/sox9+
	dls	450682		149	702	158		21.2251	94.3038
	mls	370151		120	586	131		20.4778	91.6031
	vls	275123		78	477	91		16.3522	85.7143
	Zic4+Sox9+/Sox9+								mean	SEM	n
MS	6.12245		18.6813		7.14286		12.6582		13.0589	2.94206	5
dLS	61.5385	76.5432	51.8414	57.6087	97.4684	93.8144	93.5294	94.3038	76.5907	5.54008	10
iLS	78.9474	95.122	60.6383	51.5358	85.0575	63.5417	82.2222	91.6031	78.0281	4.59749	10
vLS	56.3636	60.4396	48.9627	56.3636	88.4058	70.2703	77.9661	85.7143	71.7758	4.85051	10
	Zic4+Sox9+/Zic4+								mean	SEM	n
MS	4.10959				5.19481		9.43396		9.03242	3.01377	3
dLS	17.9104	20.8054	20.8666	17.9256	18.5096	19.9561	21.5447	21.2251	18.5832	0.980132	10
iLS	17.321	18.932	23.0769	18.946	17.7885	13.8322	17.2897	20.4778	18.433	0.805364	10
vLS	13.6264	15.0273	20.1365	22.5045	15.099	12.9032	19.9566	16.3522	17.0492	1.05363	10

## Sheet: Fig.1h
astrocyte density
1.7609 pixels/micro
sample1	right-hemi	area/pixels	sox9+		left-hemi	area/pixels	sox9+	density (cell/mm2)-right	density (cell/mm2)-left	ave
	ms	366355	220					1057.44		1057.44
	dls	373931	206		dls	340228	365	970.088	1889.11	1429.6
	mls	338549	308		mls	341669	290	1602.01	1494.61	1548.31
	vls	269607	279		vls	301435	203	1822.25	1185.87	1504.06
sample2	right-hemi	area/pixels	sox9+		left-hemi	area/pixels	sox9+	density (cell/mm2)-right	density (cell/mm2)-left	ave
	dls	365789	261		dls	332759	275	1256.45	1455.25	1355.85
	mls	298165	219		mls	272303	179	1293.37	1157.54	1225.45
	vls	216182	127		vls	216937	163	1034.47	1323.09	1178.78
sample3	right-hemi	area/pixels	sox9+					density (cell/mm2)
	ms	163434	83					894.274
	dls	383385	212					973.722
	mls	323690	179					973.775
	vls	247742	130					924.014
sample4	right_hemi	area/pixels	sox9+					density (cell/mm2)
	ms	331903	126					668.488
	dls	377220	269					1255.72
	mls	348139	268					1355.56
	vls	337837	148					771.417
sample5	right-hemi	area/pixels	sox9+					density (cell/mm2)
	ms	306903	89					510.651
	dls	417576	173					729.533
	mls	325181	99					536.098
	vls	261563	77					518.38
sample6	left-hemi	area/pixels	sox9+					density (cell/mm2)
	dls	342597	121					621.922
	mls	317904	86					476.363
	vls	253516	104					722.374
sample7	left-hemi	area/pixels	sox9+		right-hemi	area/pixels	sox9+	density (cell/mm2)-left	density (cell/mm2)-right	ave
	ms	202437	49		ms			426.227		426.227
	dls	208157	78		dls	210411	81	659.839	677.879	668.859
	mls	248159	95		mls	271291	82	674.105	532.247	603.176
	vls	282681	110		vls	261640	91	685.222	612.451	648.836
sample8	left	area/pixels	sox9+		right	area/pixels	sox9+	density (cell/mm2)-left	density (cell/mm2)-right	ave
	ms	134504	91		ms			1191.35		1191.35
	dls	369970	353		dls	402425	276	1680.13	1207.7	1443.91
	mls	304084	282		mls	351092	293	1633.01	1469.54	1551.28
	vls	264883	241		vls	250850	220	1602.13	1544.34	1573.24
sample9	left	area/pixels	sox9+		right	area/pixels	sox9+	density (cell/mm2)-left	density (cell/mm2)-right	ave
	ms	194350	56					1014.74		1014.74
	dls	278893	79		dls	307249	97	997.567	1111.82	1054.69
	mls	254801	87		mls	316370	96	1202.46	1068.63	1135.55
	vls	256913	69		vls	267208	74	945.836	975.293	960.565
sample10	left	area/pixels	sox9+		right	area/pixels	sox9+	density (cell/mm2)-left	density (cell/mm2)-right	ave
	ms	272891	116					1497		1497
	dls	436822	135		dls	458911	153	1088.38	1174.13	1131.26
	mls	316929	111		mls	370242	165	1233.43	1569.46	1401.44
	vls	296743	124		vls	291465	112	1471.61	1353.27	1412.44
sample11	left	area/pixels	sox9+		right	area/pixels	sox9+	density (cell/mm2)-left	density (cell/mm2)-right	ave
	ms	246237	79					1129.86		1129.86
	dls	463123	170		dls	450682	158	1292.72	1234.64	1263.68
	mls	360398	135		mls	370151	131	1319.18	1246.36	1282.77
	vls	278251	118		vls	275123	91	1493.47	1164.84	1329.16
summary
MS	dLS	iLS	vLS
1057.44	1429.6	1548.31	1504.06
894.274	1355.85	1225.45	1178.78
668.488	973.722	973.775	924.014
510.651	1255.72	1355.56	771.417
426.227	729.533	536.098	518.38
1191.35	621.922	476.363	722.374
1014.74	668.859	603.176	648.836
1497	1443.91	1551.28	1573.24
1129.86	1054.69	1135.55	960.565
	1131.26	1401.44	1412.44
	1263.68	1282.77	1329.16
Table Analyzed	astrocyte density
Data sets analyzed	A-D
ANOVA summary
F	0.4321
P value	0.7312
P value summary	ns
Significant diff. among means (P < 0.05)?	No
R squared	0.03299
Brown-Forsythe test
F (DFn, DFd)	0.2557 (3, 38)
P value	0.8568
P value summary	ns
Are SDs significantly different (P < 0.05)?	No
Bartlett's test
Bartlett's statistic (corrected)	0.7579
P value	0.8595
P value summary	ns
Are SDs significantly different (P < 0.05)?	No
ANOVA table	SS	DF	MS	F (DFn, DFd)	P value
Treatment (between columns)	163844	3	54615	F (3, 38) = 0.4321	P=0.7312
Residual (within columns)	4802892	38	126392
Total	4966736	41
Data summary
Number of treatments (columns)	4
Number of values (total)	42
Number of families	1
Number of comparisons per family	6
Alpha	0.05
Tukey's multiple comparisons test	Mean Diff.	95.00% CI of diff.	Below threshold?	Summary	Adjusted P Value
MS vs. dLS	-152.2	-581.5 to 277.1	No	ns	0.7768	A-B
MS vs. iLS	-166.8	-596.1 to 262.4	No	ns	0.7248	A-C
MS vs. vLS	-117.2	-546.4 to 312.1	No	ns	0.8831	A-D
dLS vs. iLS	-14.64	-421.9 to 392.6	No	ns	0.9997	B-C
dLS vs. vLS	35.04	-372.2 to 442.3	No	ns	0.9956	B-D
iLS vs. vLS	49.68	-357.6 to 456.9	No	ns	0.9877	C-D
Test details	Mean 1	Mean 2	Mean Diff.	SE of diff.	n1	n2	q	DF
MS vs. dLS	932.2	1084	-152.2	159.8	9	11	1.347	38
MS vs. iLS	932.2	1099	-166.8	159.8	9	11	1.477	38
MS vs. vLS	932.2	1049	-117.2	159.8	9	11	1.037	38
dLS vs. iLS	1084	1099	-14.64	151.6	11	11	0.1366	38
dLS vs. vLS	1084	1049	35.04	151.6	11	11	0.3269	38
iLS vs. vLS	1099	1049	49.68	151.6	11	11	0.4635	38

## Sheet: Fig.1k
distance of the longest branch (um)
	MS		dLS		iLS		vLS
	42.742		28.654		19.495		25.644
	33.017		34.517		22.742		31.436
	41.417		28.532		25.691		28.906
	47.959		36.308		33.805		27.753
	29.149		25.829		25.322		26.996
	38.856		31.232		37.395		30.452
	36.287		47.92		31.688		37.292
	31.562		32.385		26.774		27.422
	33.323		27.98		37.136		33.556
	41.834		33.469		32.535		25.173
	37.037		30.659		32.508		38.899
	33.043		28.011		24.973		24.396
	44.736		23.922		26.282		23.812
	43.543		32.86		26.009		28.747
	35.269		30.143		27.613		32.186
	33.543		29.089		29.436		30.013
	32.589		28.835		23.454		26.019
	33.421		27.422		39.513		41.973
	31.061		29.778		39.305		31.788
	46.162		36.205		26.077		31.375
	30.289		34.578				42.814
	30.486		31.826				29.219
	29.149		26.248				34.298
	31.061		35.529				36.744
	41.221		33.232				39.436
	32.24		31.984				27.589
	28.585		21.302				26.853
	33.209		33.617
	39.892
Table Analyzed	septum_distance
Data sets analyzed	A-D
ANOVA summary
F	7.125
P value	0.0002
P value summary	***
Significant diff. among means (P < 0.05)?	Yes
R squared	0.1761
Brown-Forsythe test
F (DFn, DFd)	0.4935 (3, 100)
P value	0.6876
P value summary	ns
Are SDs significantly different (P < 0.05)?	No
Bartlett's test
Bartlett's statistic (corrected)	0.7072
P value	0.8715
P value summary	ns
Are SDs significantly different (P < 0.05)?	No
ANOVA table	SS	DF	MS	F (DFn, DFd)	P value
Treatment (between columns)	628.2	3	209.4	F (3, 100) = 7.125	P=0.0002
Residual (within columns)	2939	100	29.39
Total	3567	103
Data summary
Number of treatments (columns)	4
Number of values (total)	104
Number of families	1
Number of comparisons per family	6
Alpha	0.05
Tukey's multiple comparisons test	Mean Diff.	95.00% CI of diff.	Below threshold?	Summary	Adjusted P Value
MS vs. dLS	4.809	1.057 to 8.562	Yes	**	0.0062	A-B
MS vs. iLS	6.567	2.450 to 10.68	Yes	***	0.0004	A-C
MS vs. vLS	4.814	1.026 to 8.602	Yes	**	0.0068	A-D
dLS vs. iLS	1.758	-2.389 to 5.904	No	ns	0.6858	B-C
dLS vs. vLS	0.004807	-3.816 to 3.825	No	ns	>0.9999	B-D
iLS vs. vLS	-1.753	-5.931 to 2.426	No	ns	0.6928	C-D
Test details	Mean 1	Mean 2	Mean Diff.	SE of diff.	n1	n2	q	DF
MS vs. dLS	35.95	31.15	4.809	1.436	29	28	4.735	100
MS vs. iLS	35.95	29.39	6.567	1.576	29	20	5.894	100
MS vs. vLS	35.95	31.14	4.814	1.45	29	27	4.696	100
dLS vs. iLS	31.15	29.39	1.758	1.587	28	20	1.566	100
dLS vs. vLS	31.15	31.14	0.004807	1.462	28	27	0.004649	100
iLS vs. vLS	29.39	31.14	-1.753	1.599	20	27	1.55	100
Compact letter display
MS	A
dLS	B
vLS	B
iLS	B

## Sheet: Fig.1l
length/width ratio
	MS				dLS				iLS				vLS
	length (semi)	width (semi)	ratio		length (semi)	width (semi)	ratio		length (semi)	width (semi)	ratio		length (semi)	width (semi)	ratio
	37.55	15.22	2.46715		26.4	18.4	1.43478		42.19	25.68	1.64291		37.21	29.54	1.25965
	53.97	13.59	3.9713		27.72	21.94	1.26345		23.48	18.35	1.27956		33.68	23.62	1.42591
	54.2	14	3.87143		26.53	16.23	1.63463		34.6	25.52	1.3558		36.79	13.96	2.63539
	31.95	10.51	3.03996		33.75	19.31	1.7478		43.24	24.18	1.78825		34.31	22.39	1.53238
	37.92	10.88	3.48529		34.35	23.42	1.4667		34.75	22	1.57955		36.31	18.67	1.94483
	48.58	7.8	6.22821		31.17	16.08	1.93843		28	22.89	1.22324		33.62	25.24	1.33201
	33.24	14.05	2.36584		30.37	20.36	1.49165		32.13	17.75	1.81014		28.85	19.44	1.48405
	46.22	19.95	2.31679		37.87	26.25	1.44267		27.94	19.81	1.4104		35.99	18.91	1.90323
	38.66	17.09	2.26214		42.19	25.68	1.64291		27.15	16.89	1.60746		23.17	17.75	1.30535
	32.05	19.88	1.61217		33.76	18.21	1.85393		32	26.29	1.21719		32.94	29.49	1.11699
	42.88	15.5	2.76645		20.17	18.94	1.06494		32.78	21.97	1.49203		29.92	20.36	1.46955
	35.32	11.41	3.09553		28.99	18.99	1.52659		33.65	22.73	1.48042		32.37	25.4	1.27441
	30.1	8.54	3.52459		26.74	20.28	1.31854		33.74	18.11	1.86306		22.9	15.58	1.46983
	45.09	18.49	2.43862		24.5	19.44	1.26029		30.65	16.31	1.87922		25.87	14.32	1.80656
	28.4	15.29	1.85742		37.41	23.31	1.60489		28.17	20.11	1.4008		39.08	26.43	1.47862
	35.2	17.75	1.9831		35.69	23.67	1.50782		33.94	26.33	1.28902		31.98	20.92	1.52868
	42.21	22.81	1.8505		32.77	28.58	1.14661		28.82	20.48	1.40723		32.19	19.52	1.64908
	41.08	11.93	3.44342		30.39	17.97	1.69115		28.7	15.9	1.80503		35.52	27.63	1.28556
	27.26	7.4	3.68378		38.85	12.07	3.21872		30.23	25.63	1.17948		25.63	17.49	1.46541
					33.82	14.86	2.27591		26.44	14.03	1.88453		34.19	24.52	1.39437
					29.97	15.15	1.97822		44.72	14.37	3.11204		37.5	23.17	1.61847
					30.8	25.61	1.20266		27.5	17.38	1.58228		30.71	22.72	1.35167
					26.11	19.08	1.36845		39.32	18.88	2.08263		29.8	25.15	1.18489
									33.53	26.13	1.2832		28.67	20.46	1.40127
									27.88	22.21	1.25529		28.99	23.81	1.21756
Table Analyzed	length/width ratio_septum
Data sets analyzed	A-D
ANOVA summary
F	27.12
P value	<0.0001
P value summary	****
Significant diff. among means (P < 0.05)?	Yes
R squared	0.4804
Brown-Forsythe test
F (DFn, DFd)	8.384 (3, 88)
P value	<0.0001
P value summary	****
Are SDs significantly different (P < 0.05)?	Yes
Bartlett's test
Bartlett's statistic (corrected)	40.43
P value	<0.0001
P value summary	****
Are SDs significantly different (P < 0.05)?	Yes
ANOVA table	SS	DF	MS	F (DFn, DFd)	P value
Treatment (between columns)	29.4	3	9.801	F (3, 88) = 27.12	P<0.0001
Residual (within columns)	31.8	88	0.3614
Total	61.21	91
Data summary
Number of treatments (columns)	4
Number of values (total)	92
Number of families	1
Number of comparisons per family	6
Alpha	0.05
Tukey's multiple comparisons test	Mean Diff.	95.00% CI of diff.	Below threshold?	Summary	Adjusted P Value
MS vs. dLS	1.349	0.8609 to 1.837	Yes	****	<0.0001	A-B
MS vs. iLS	1.365	0.8856 to 1.844	Yes	****	<0.0001	A-C
MS vs. vLS	1.46	0.9807 to 1.939	Yes	****	<0.0001	A-D
dLS vs. iLS	0.01582	-0.4391 to 0.4707	No	ns	0.9997	B-C
dLS vs. vLS	0.1108	-0.3441 to 0.5657	No	ns	0.9194	B-D
iLS vs. vLS	0.095	-0.3503 to 0.5403	No	ns	0.9439	C-D
Test details	Mean 1	Mean 2	Mean Diff.	SE of diff.	n1	n2	q	DF
MS vs. dLS	2.961	1.612	1.349	0.1864	19	23	10.24	88
MS vs. iLS	2.961	1.596	1.365	0.183	19	25	10.55	88
MS vs. vLS	2.961	1.501	1.46	0.183	19	25	11.28	88
dLS vs. iLS	1.612	1.596	0.01582	0.1737	23	25	0.1288	88
dLS vs. vLS	1.612	1.501	0.1108	0.1737	23	25	0.9023	88
iLS vs. vLS	1.596	1.501	0.095	0.17	25	25	0.7901	88
Compact letter display
MS	A
dLS	B
iLS	B
vLS	B

## Sheet: Fig.1n
orientation
MS	dLS	iLS	vLS
angle	angle	angle	angle
-11.59	-48.35	6.27	4.24
6.62	8.14	-65.92	-16.97
-10.79	10.17	-20.25	7.82
4.36	-51.22	7.5	-11.63
-11.59	88.32	-20.1	78.1
-16.58	63.27	-36.87	-13.18
18.87	-59.01	11.78	-13.18
2	14.62	-21.23	82.5
4.06	6.27	11.74	7.29
-9.25	86.76	58.12	47.36
4.72	14.94	-34.99	2.79
-11.7	68.39	-23.12	19.58
5.97	-44.73	47.43	53.03
27.99	78.81	17.21	-66.48
-27.27	-28.74	21.4	59.16
8.34	66.56	26.19	48.18
7.47	23.08	-49.25	53.35
2.95	-22.17	11.5	-63.16
-6.98	-68.13	-14.61	73.6
	-51.54	-83.46	-17.6
	-21.75	-29.27	27.56
	-14.92	45.97	6.36
	-50.62	5.26	3.97
		-6.18	-9.06
		83.33	23.81
percentage
MS	0-15	15-30	>30
	0.789474	0.210526	0
dls	0-15	15-30	>30
	0.26087	0.173913	0.565217
ils	0-15	15-30	>30
	0.32	0.32	0.36
vls	0-15	15-30	>30
	0.4	0.16	0.44

## Sheet: Fig.1q
Matlab outputs-synaptic colocalized puncta
vGlut1/psd95
	MS		dLS		iLS		vLS
	5370.75		5940.73		6132.41		6767.61
	4361.13		6757.68		6063.18		6868.86
	3142.15		7494.14		5833.16		6492.81
	3128.64		6518.81		5527.91		6728.93
	2968.46		6418.15		5916.11		6620.51
	1156.81		2056.01		7246.43		6985.34
	3511.29		4881.48		6054.8		7222.36
	4617.27		5076.98		6168.07		6967.43
	5838.4		5104				6512.56
	5314.71		5305				6719.38
	2439.99						5486.68
Are SDs significantly different (P < 0.05)?	Yes
Bartlett's test
Bartlett's statistic (corrected)	18.02
P value	0.0004
P value summary	***
Are SDs significantly different (P < 0.05)?	Yes
ANOVA table	SS	DF	MS	F (DFn, DFd)	P value
Treatment (between columns)	49766870	3	16588957	F (3, 36) = 13.46	P<0.0001
Residual (within columns)	44374118	36	1232614
Total	94140988	39
Data summary
Number of treatments (columns)	4
Number of values (total)	40
Number of families	1
Number of comparisons per family	6
Alpha	0.05
Tukey's multiple comparisons test	Mean Diff.	95.00% CI of diff.	Below threshold?	Summary	Adjusted P Value
MS vs. dLS	-1751	-3057 to -444.3	Yes	**	0.0049	A-B
MS vs. iLS	-2313	-3703 to -923.9	Yes	***	0.0004	A-C
MS vs. vLS	-2866	-4141 to -1591	Yes	****	<0.0001	A-D
dLS vs. iLS	-562.5	-1981 to 855.9	No	ns	0.7109	B-C
dLS vs. vLS	-1115	-2421 to 191.5	No	ns	0.1173	B-D
iLS vs. vLS	-552.5	-1942 to 836.9	No	ns	0.7092	C-D
Test details	Mean 1	Mean 2	Mean Diff.	SE of diff.	n1	n2	q	DF
MS vs. dLS	3805	5555	-1751	485.1	11	10	5.104	36
MS vs. iLS	3805	6118	-2313	515.9	11	8	6.341	36
MS vs. vLS	3805	6670	-2866	473.4	11	11	8.561	36
dLS vs. iLS	5555	6118	-562.5	526.6	10	8	1.51	36
dLS vs. vLS	5555	6670	-1115	485.1	10	11	3.25	36
iLS vs. vLS	6118	6670	-552.5	515.9	8	11	1.515	36
Compact letter display
vLS	A
iLS	A
dLS	A
MS	B

## Sheet: Fig.1r
Matlab outputs-synaptic colocalized puncta
vgat/gephyrin
	MS	dLS	iLS	vLS
	11437.4	14141.6	13535.5	14132.9
	12356.5	13547.4	14685.8	12903.3
	11075.1	11475	14122.1	12888.7
	9489.83	12895.1	16320.1	15152.5
	8765.61	14478	14811.6	13630.2
	7628.41	16833.6	13164.2	13146.8
	7065.17	12301.4	14482.1	12789.1
	9176.84	10254.4	11891.3	13897.7
	10968.2	13266.3	13110.2	13924.8
	10518.3	15170.6	12267.2	12978.2
	9757.22
	11205.8
Are SDs significantly different (P < 0.05)?	No
Bartlett's test
Bartlett's statistic (corrected)	6.746
P value	0.0805
P value summary	ns
Are SDs significantly different (P < 0.05)?	No
ANOVA table	SS	DF	MS	F (DFn, DFd)	P value
Treatment (between columns)	115242382	3	38414127	F (3, 38) = 18.10	P<0.0001
Residual (within columns)	80647588	38	2122305
Total	195889970	41
Data summary
Number of treatments (columns)	4
Number of values (total)	42
Number of families	1
Number of comparisons per family	6
Alpha	0.05
Tukey's multiple comparisons test	Mean Diff.	95.00% CI of diff.	Below threshold?	Summary	Adjusted P Value
MS vs. dLS	-3483	-5158 to -1807	Yes	****	<0.0001	A-B
MS vs. iLS	-3885	-5561 to -2210	Yes	****	<0.0001	A-C
MS vs. vLS	-3591	-5266 to -1915	Yes	****	<0.0001	A-D
dLS vs. iLS	-402.7	-2153 to 1348	No	ns	0.9257	B-C
dLS vs. vLS	-108.1	-1858 to 1642	No	ns	0.9983	B-D
iLS vs. vLS	294.6	-1456 to 2045	No	ns	0.9688	C-D
Test details	Mean 1	Mean 2	Mean Diff.	SE of diff.	n1	n2	q	DF
MS vs. dLS	9954	13436	-3483	623.8	12	10	7.896	38
MS vs. iLS	9954	13839	-3885	623.8	12	10	8.809	38
MS vs. vLS	9954	13544	-3591	623.8	12	10	8.141	38
dLS vs. iLS	13436	13839	-402.7	651.5	10	10	0.8741	38
dLS vs. vLS	13436	13544	-108.1	651.5	10	10	0.2347	38
iLS vs. vLS	13839	13544	294.6	651.5	10	10	0.6394	38
Compact letter display
iLS	A
vLS	A
dLS	A
MS	B
