# Supplementary material for: Astrocyte specification in the mouse septum is shaped by both developmental origin and local signals
Source: Nat Neurosci. 2025 Jul 28;28(8):1676–87. doi: 10.1038/s41593-025-02007-z (PMC12321577; doi:10.1038/s41593-025-02007-z)
Supplement: Supplementary file 6 — Statistical source data. [file 41593_2025_2007_MOESM6_ESM.xlsx]

## Sheet: Fig.4p
Matlab auto counting
P21 WT vs Ptchcko
Slc6a11 counts in tdt+ astrocyte nuclei
	MS_WT_TdT+		MS_PtchcKO_TdT+		LS_WT_TdT+		LS_PtchcKO_TdT+
	96		52		62		56
	96		56		64		50
	80		84		88		76
	34		88		64		52
	74		82		46		54
	40		88		76		72
	46		64		54		52
	40		52		88		60
	66		62		46		76
	100		88		76		62
	60		74		62		78
	40		66		56		96
	48		78		68		100
	52		100		60		66
	74		68		54		52
	80		70		50		140
	92		78		40		66
	62		66		74		44
	74		48		48		76
	98		40		48		68
	92		48		48		56
	66		67		46		74
	86		46		52		58
	76		54		60		58
	82		40		54		86
	80		54		48		60
	54		85		72		44
	66		90		46		64
	70		120		54		76
	122		107		44		88
	88		78		52		70
	74		83		36		54
	102		89		44		54
	68				48		40
	118				50		48
	90				56		82
					48		44
					76		54
					44		64
					64		66
					58		70
					44		80
					44		70
					68		34
					28		52
					56		58
					70		72
					60		68
					44		44
					56		50
					54		56
					50
					52
					58
					26
					20
					34
					70
					64
Table Analyzed	P21_wt_ptchcko_tdt+
Data sets analyzed	A-D
ANOVA summary
F	11.72
P value	<0.0001
P value summary	****
Significant diff. among means (P < 0.05)?	Yes
R squared	0.1673
Brown-Forsythe test
F (DFn, DFd)	3.478 (3, 175)
P value	0.0172
P value summary	*
Are SDs significantly different (P < 0.05)?	Yes
Bartlett's test
Bartlett's statistic (corrected)	10.88
P value	0.0124
P value summary	*
Are SDs significantly different (P < 0.05)?	Yes
ANOVA table	SS		DF		MS		F (DFn, DFd)
Treatment (between columns)	11144		3		3715		F (3, 175) = 11.72
Residual (within columns)	55477		175		317
Total	66621		178
Data summary
Number of treatments (columns)	4
Number of values (total)	179
Number of families	1
Number of comparisons per family	6
Alpha	0.05
Tukey's multiple comparisons test	Mean Diff.		95.00% CI of diff.		Below threshold?		Summary
MS_WT_TdT+ vs. MS_PtchcKO_TdT+	2.944		-8.186 to 14.07		No		ns
MS_WT_TdT+ vs. LS_WT_TdT+	20		10.23 to 29.77		Yes		****
MS_WT_TdT+ vs. LS_PtchcKO_TdT+	10.1		0.04796 to 20.15		Yes		*
MS_PtchcKO_TdT+ vs. LS_WT_TdT+	17.06		7.017 to 27.10		Yes		***
MS_PtchcKO_TdT+ vs. LS_PtchcKO_TdT+	7.157		-3.161 to 17.47		No		ns
LS_WT_TdT+ vs. LS_PtchcKO_TdT+	-9.9		-18.73 to -1.069		Yes		*
Test details	Mean 1		Mean 2		Mean Diff.		SE of diff.	DF
MS_WT_TdT+ vs. MS_PtchcKO_TdT+	74.61		71.67		2.944		4.291	175
MS_WT_TdT+ vs. LS_WT_TdT+	74.61		54.61		20		3.765	175
MS_WT_TdT+ vs. LS_PtchcKO_TdT+	74.61		64.51		10.1		3.876	175
MS_PtchcKO_TdT+ vs. LS_WT_TdT+	71.67		54.61		17.06		3.87	175
MS_PtchcKO_TdT+ vs. LS_PtchcKO_TdT+	71.67		64.51		7.157		3.978	175
LS_WT_TdT+ vs. LS_PtchcKO_TdT+	54.61		64.51		-9.9		3.404	175
Compact letter display
MS_WT_TdT+	A
MS_PtchcKO_TdT+	A B
LS_PtchcKO_TdT+	B
LS_WT_TdT+	C
