# Supplementary material for: Astrocyte specification in the mouse septum is shaped by both developmental origin and local signals
Source: Nat Neurosci. 2025 Jul 28;28(8):1676–87. doi: 10.1038/s41593-025-02007-z (PMC12321577; doi:10.1038/s41593-025-02007-z)
Supplement: Supplementary file 7 — Statistical source data. [file 41593_2025_2007_MOESM7_ESM.xlsx]

## Sheet: Fig.5d,5e
Nkx2.1 trans
longest branch distance	MS to MS	MS to LS			length/width ratio	MS to MS		MS to LS
	29.79	45.86				2.73056		2.14853
	46.95	48.23				3.67601		2.09497
	43.13	39.29				2.61017		2.37156
	28.06	39.91				3.91881		1.52958
	51.87	29.08				3.19507		1.4221
	36.72	20.18				6.83389		1.79863
	41.89	29.36				2.19197		1.31114
	29.22	25.7				1.85596		1.43975
	42.67	33.68				2.36041		2.01695
	36.83	35.58				1.28073		1.86304
	36.75	32.27				4.54092		1.27983
	52.73	24.84				5.07686		1.93775
	35.74	30.19				3.43876		2.3832
	31.21	25.58				2.41172		2.2608
	31.36	36.05				2.17748		1.51095
	37.32	42.38				2.15103		1.54609
	40.79	43.13				4.12165		1.80343
	44.23	44.1						2.27654
	44.6	27.39						1.20964
	35.11	33.03						1.3302
	37.57	30.41						1.70909
	39.22	42.05						2.38013
	35.42	45.79						1.82595
	30.6	45.79						1.79595
	45.56
	41.5
	44.75
	55.34
	34.23
	45.39
	50.94
	54.16
	37.88
	48.2
	35.44
Table Analyzed	cell trans only_Nkx2.1				Table Analyzed	length/width ratio_cell trans only_Nkx2.1
Column B	MS to LS				Column B	MS to LS
vs.	vs.				vs.	vs.
Column A	MS to MS				Column A	MS to MS
Unpaired t test with Welch's correction					Unpaired t test with Welch's correction
P value	0.0207				P value	0.0007
P value summary	*				P value summary	***
Significantly different (P < 0.05)?	Yes				Significantly different (P < 0.05)?	Yes
One- or two-tailed P value?	Two-tailed				One- or two-tailed P value?	Two-tailed
Welch-corrected t, df	t=2.395, df=46.86				Welch-corrected t, df	t=4.083, df=17.71
How big is the difference?					How big is the difference?
Mean of column A	40.38				Mean of column A	3.21
Mean of column B	35.41				Mean of column B	1.802
Difference between means (B - A) ± SEM	-4.965 ± 2.073				Difference between means (B - A) ± SEM	-1.408 ± 0.3449
95% confidence interval	-9.136 to -0.7938				95% confidence interval	-2.134 to -0.6828
R squared (eta squared)	0.109				R squared (eta squared)	0.485
F test to compare variances					F test to compare variances
F, DFn, Dfd	1.176, 23, 34				F, DFn, Dfd	13.37, 16, 23
P value	0.6543				P value	<0.0001
P value summary	ns				P value summary	****
Significantly different (P < 0.05)?	No				Significantly different (P < 0.05)?	Yes
Data analyzed					Data analyzed
Sample size, column A	35				Sample size, column A	17
Sample size, column B	24				Sample size, column B	24

## Sheet: Fig.5f,5g
Nkx2.1 transp
Orientation
	MS to MS		MS to LS
	-6.05		-74.43
	52.07		54.88
	4.31		-23.41
	-5.03		35.92
	-5		-56.2
	-9.4		82.06
	-11.79		-57.26
	1.84		44.87
	7.07		-12.67
	-20.94		48.62
	9.16		71.14
	-86.93		-83.99
	-7.71		-80.6
	-18.05		56.25
	5		-40.24
	-87.98		-57.92
	28.64		62.58
	25.2		16.77
	-15.31		37.3
			-57.79
			50.62
			83.04
			56.56
			79.38
summary
	MS to MS			MS to LS
0-15°	0.578947		0-15°	0.041667
15-30°	0.263158		15-30°	0.083333
>30°	0.157895		>30°	0.875

## Sheet: Fig.5i,5j
Zic4 trans
longest branch distance	LS to LS		LS to MS		length/width ratio	LS to LS		LS to MS
	30.6		29.93			1.10637		3.00177
	33.67		57.22			1.39079		4.18317
	43.2		23.22			1.54376		2.82953
	30.8		30.57			1.71449		2.84648
	39.43		42.51			1.63589		1.8177
	37.56		30.53			2.47062		1.53038
	34.55		31.24			1.31421		1.56268
	22.84		39.08			1.38033		3.0384
	32.62		44.31			1.26292		2.72271
	35.83		40.2			1.31371		2.12164
	27.93		35.87			2.12826		3.33562
	37.76		38.53			2.03608		3.2747
	33.51		29.59			2.28592		2.37208
	34.23		35.32			1.59837		1.55313
	32.41		40.88			1.22044		1.69641
	38.55		52.6			1.46694		1.95967
	35.48		43.2			1.87079		1.32196
	24.97		56.24			1.5629		1.77959
	33.83		31.24			3.1284		1.91425
	33.01		38.29					1.93741
			41.77
			31.66
			38.88
			25.69
			37.28
			38.67
			31.39
			35.65
			37.37
			37.48
			40.15
			37.39
			40.48
			39.85
			39.49
			32.59
			44.75
			50.64
			48
			45.05
Table Analyzed	cell trans only_Zic4				Table Analyzed	length/width ratio_cell trans only_Zic4
Column B	LS to MS				Column B	LS to MS
vs.	vs.				vs.	vs.
Column A	LS to LS				Column A	LS to LS
Unpaired t test with Welch's correction					Unpaired t test with Welch's correction
P value	0.003				P value	0.0046
P value summary	**				P value summary	**
Significantly different (P < 0.05)?	Yes				Significantly different (P < 0.05)?	Yes
One- or two-tailed P value?	Two-tailed				One- or two-tailed P value?	Two-tailed
Welch-corrected t, df	t=3.104, df=54.58				Welch-corrected t, df	t=3.039, df=33.13
How big is the difference?					How big is the difference?
Mean of column A	33.64				Mean of column A	1.707
Mean of column B	38.62				Mean of column B	2.34
Difference between means (B - A) ± SEM	4.981 ± 1.605				Difference between means (B - A) ± SEM	0.6331 ± 0.2083
95% confidence interval	1.765 to 8.197				95% confidence interval	0.2093 to 1.057
R squared (eta squared)	0.1501				R squared (eta squared)	0.218
F test to compare variances					F test to compare variances
F, DFn, Dfd	2.494, 39, 19				F, DFn, Dfd	2.282, 19, 18
P value	0.0356				P value	0.0861
P value summary	*				P value summary	ns
Significantly different (P < 0.05)?	Yes				Significantly different (P < 0.05)?	No
Data analyzed					Data analyzed
Sample size, column A	20				Sample size, column A	19
Sample size, column B	40				Sample size, column B	20

## Sheet: Fig.5k,5l
Zic4 transp
Orientation
	LS to LS		LS to MS
	-61.09		-5.5
	-66.8		16.44
	57.42		-6.44
	86.74		-5.54
	-72.49		-4.2
	-86.51		2.17
	-2		31.8
	-71.4		60.26
	73.35		-7.19
	-3.37		7.55
	26.03		9.5
	-47.96		6.72
	45		39.52
	-81.39		-44.24
	-77.96		3.39
	-42.35		-30.2
	-59.87		-27.06
	-20.26		-3.79
	52.27		-32.47
			-37.3
			18.21
summary
		LS to MS			LS to LS
	0-15°	0.52381		0-15°	0.105263
	15-30°	0.142857		15-30°	0.105263
	>30°	0.333333		>30°	0.789474

## Sheet: Fig 5n,5p
Nkx2.1 trans									Nkx2.1 trans
Slc1a2 puncta -Matlab auto counting	MS-LS		MS-MS		CTL-LS		CTL-MS		Slc6a11 puncta -Matlab auto counting			MS-LS		MS-MS		CTL-LS		CTL-MS
	76		79		45		56					91		92		61		84
	88		70		48		62					67		129		66		98
	94		60		52		70					45		118		51		89
	47		65		52		54					18		95		72		83
	51		57		88		65					66		62		93		64
	73		41		76		65					104		103		52		58
	69		51		76		44					45		102		42		52
	85		57		76		70					55		82		107		57
	42		55		68		46					26		92		79		56
	77		43		74		44					76		40		49		48
	54		52		69		58					34		19		73		72
	76		60		52		51							88		87		115
	60		44		61		50							69		51		80
			65		73		52							95		53		122
			47		52		52							71		22		70
			69		70		55							91		40		91
			53		89		57							83		17		155
					51		65							152		30		95
					55		52							125		100		203
					62		35							61		55		76
					60		49							108		51		69
					73		53							82				106
					56		40											47
					65		45											151
							45
							67
Table Analyzed	nkx2.1_trans_slc1a2										Table Analyzed	nkx2.1_trans_slc6a11
Data sets analyzed	A-D										Data sets analyzed	A-D
ANOVA summary											ANOVA summary
F	5.982										F	6.144
P value	0.001										P value	0.0009
P value summary	**										P value summary	***
Significant diff. among means (P < 0.05)?	Yes										Significant diff. among means (P < 0.05)?	Yes
R squared	0.191										R squared	0.1994
Brown-Forsythe test											Brown-Forsythe test
F (DFn, DFd)	2.555 (3, 76)										F (DFn, DFd)	0.6092 (3, 74)
P value	0.0615										P value	0.6111
P value summary	ns										P value summary	ns
Are SDs significantly different (P < 0.05)?	No										Are SDs significantly different (P < 0.05)?	No
Bartlett's test											Bartlett's test
Bartlett's statistic (corrected)	6.123										Bartlett's statistic (corrected)	4.636
P value	0.1058										P value	0.2005
P value summary	ns										P value summary	ns
Are SDs significantly different (P < 0.05)?	No										Are SDs significantly different (P < 0.05)?	No
ANOVA table	SS	DF	MS	F (DFn, DFd)	P value						ANOVA table	SS	DF	MS	F (DFn, DFd)	P value
Treatment (between columns)	2526	3	842	F (3, 76) = 5.982	P=0.0010						Treatment (between columns)	17538	3	5846	F (3, 74) = 6.144	P=0.0009
Residual (within columns)	10697	76	140.7								Residual (within columns)	70406	74	951.4
Total	13223	79									Total	87944	77
Data summary											Data summary
Number of treatments (columns)	4										Number of treatments (columns)	4
Number of values (total)	80										Number of values (total)	78
Number of families	1										Number of families	1
Number of comparisons per family	6										Number of comparisons per family	6
Alpha	0.05										Alpha	0.05
Tukey's multiple comparisons test	Mean Diff.	95.00% CI of diff.	Below threshold?	Summary	Adjusted P Value						Tukey's multiple comparisons test	Mean Diff.	95.00% CI of diff.	Below threshold?	Summary	Adjusted P Value
MS-LS vs. MS-MS	11.67	0.1924 to 23.16	Yes	*	0.0448	A-B					MS-LS vs. MS-MS	-32.05	-61.98 to -2.107	Yes	*	0.0312	A-B
MS-LS vs. CTL-LS	4.324	-6.408 to 15.06	No	ns	0.7157	A-C					MS-LS vs. CTL-LS	-2.571	-32.75 to 27.60	No	ns	0.996	A-C
MS-LS vs. CTL-MS	14.69	4.107 to 25.28	Yes	**	0.0027	A-D					MS-LS vs. CTL-MS	-32.21	-61.73 to -2.689	Yes	*	0.027	A-D
MS-MS vs. CTL-LS	-7.35	-17.23 to 2.528	No	ns	0.2145	B-C					MS-MS vs. CTL-LS	29.47	4.740 to 54.21	Yes	*	0.013	B-C
MS-MS vs. CTL-MS	3.018	-6.702 to 12.74	No	ns	0.8469	B-D					MS-MS vs. CTL-MS	-0.1629	-24.09 to 23.77	No	ns	>0.9999	B-D
CTL-LS vs. CTL-MS	10.37	1.547 to 19.19	Yes	*	0.0147	C-D					CTL-LS vs. CTL-MS	-29.64	-53.86 to -5.412	Yes	*	0.0102	C-D
Test details	Mean 1	Mean 2	Mean Diff.	SE of diff.	n1	n2	q	DF			Test details	Mean 1	Mean 2	Mean Diff.	SE of diff.	n1	n2	q	DF
MS-LS vs. MS-MS	68.62	56.94	11.67	4.371	13	17	3.777	76			MS-LS vs. MS-MS	57	89.05	-32.05	11.39	11	22	3.979	74
MS-LS vs. CTL-LS	68.62	64.29	4.324	4.085	13	24	1.497	76			MS-LS vs. CTL-LS	57	59.57	-2.571	11.48	11	21	0.3168	74
MS-LS vs. CTL-MS	68.62	53.92	14.69	4.03	13	26	5.156	76			MS-LS vs. CTL-MS	57	89.21	-32.21	11.23	11	24	4.056	74
MS-MS vs. CTL-LS	56.94	64.29	-7.35	3.761	17	24	2.764	76			MS-MS vs. CTL-LS	89.05	59.57	29.47	9.41	22	21	4.429	74
MS-MS vs. CTL-MS	56.94	53.92	3.018	3.7	17	26	1.153	76			MS-MS vs. CTL-MS	89.05	89.21	-0.1629	9.104	22	24	0.0253	74
CTL-LS vs. CTL-MS	64.29	53.92	10.37	3.358	24	26	4.366	76			CTL-LS vs. CTL-MS	59.57	89.21	-29.64	9.217	21	24	4.547	74
Compact letter display											Compact letter display
MS-LS	A										CTL-MS	A
CTL-LS	A B										MS-MS	A
MS-MS	B C										CTL-LS	B
CTL-MS	C										MS-LS	B

## Sheet: Fig 5r,5t
Zic4 trans											Zic4 trans
Slc1a2 puncta -Matlab auto counting											Slc6a11 puncta -Matlab auto counting
	LS-LS		LS-MS		CTL-LS		CTL-MS					LS-LS		LS-MS		CTL-LS		CTL-MS
sample1	56	sample1	77	sample1	54	sample1	58				sample1	103	sample1	40	sample1	84	sample1	40
	63		59		55		44					81		81		78		106
	56		56		53		50					94		72		53		93
	65		44		35	sample2	46				sample2	115		56	sample2	49	sample2	80
sample2	76	sample2	57	sample2	70		66					68	sample2	65		64		79
	56		79		54		42					52		76		45		71
	47		66		61		44				sample3	45		160	sample3	82	sample3	76
	82		44	sample3	85	sample3	44					84	sample3	78		107		61
sample3	44	sample3	50		51		62					38		150		52		59
	76		27		66		50				sample4	37		53		103		88
	65		25	sample4	82	sample4	71					84		94	sample4	79		83
	71		43		67		43				sample5	50	sample4	126		67	sample4	81
sample4	69	sample4	25		36		58					73		67		35		135
	60		49		69	sample5	68					43	sample5	137	sample5	76		133
	63		35	sample5	61		39							135		82	sample5	136
	46		43		58		55							110		53		144
					75	sample6	44							92	sample6	71		120
					82		36						sample6	111		90	sample6	114
							35							102		76		147
														98				77
Table Analyzed	zic_trans_slc1a2												Table Analyzed	zic4_trans_slc6a11
Data sets analyzed	A-D												Data sets analyzed	A-D
ANOVA summary													ANOVA summary
F	5.071												F	4.937
P value	0.0032												P value	0.0036
P value summary	**												P value summary	**
Significant diff. among means (P < 0.05)?	Yes												Significant diff. among means (P < 0.05)?	Yes
R squared	0.1897												R squared	0.1767
Brown-Forsythe test													Brown-Forsythe test
F (DFn, DFd)	1.012 (3, 65)												F (DFn, DFd)	1.878 (3, 69)
P value	0.3933												P value	0.1414
P value summary	ns												P value summary	ns
Are SDs significantly different (P < 0.05)?	No												Are SDs significantly different (P < 0.05)?	No
Bartlett's test													Bartlett's test
Bartlett's statistic (corrected)	3.919												Bartlett's statistic (corrected)	5.841
P value	0.2704												P value	0.1196
P value summary	ns												P value summary	ns
Are SDs significantly different (P < 0.05)?	No												Are SDs significantly different (P < 0.05)?	No
ANOVA table	SS	DF	MS	F (DFn, DFd)	P value								ANOVA table	SS	DF	MS	F (DFn, DFd)	P value
Treatment (between columns)	2711	3	903.8	F (3, 65) = 5.071	P=0.0032								Treatment (between columns)	11848	3	3949	F (3, 69) = 4.937	P=0.0036
Residual (within columns)	11583	65	178.2										Residual (within columns)	55195	69	799.9
Total	14295	68											Total	67042	72
Data summary													Data summary
Number of treatments (columns)	4												Number of treatments (columns)	4
Number of values (total)	69												Number of values (total)	73
Number of families	1												Number of families	1
Number of comparisons per family	6												Number of comparisons per family	6
Alpha	0.05												Alpha	0.05
Tukey's multiple comparisons test	Mean Diff.	95.00% CI of diff.	Below threshold?	Summary	Adjusted P Value								Tukey's multiple comparisons test	Mean Diff.	95.00% CI of diff.	Below threshold?	Summary	Adjusted P Value
LS-LS vs. LS-MS	13.5	1.055 to 25.94	Yes	*	0.0284	A-B							LS-LS vs. LS-MS	-26.08	-52.03 to -0.1311	Yes	*	0.0484	A-B
LS-LS vs. CTL-LS	0.2986	-11.80 to 12.39	No	ns	0.9999	A-C							LS-LS vs. CTL-LS	-1.771	-28.00 to 24.46	No	ns	0.998	A-C
LS-LS vs. CTL-MS	11.92	-0.01906 to 23.87	No	ns	0.0505	A-D							LS-LS vs. CTL-MS	-27.08	-53.03 to -1.131	Yes	*	0.0375	A-D
LS-MS vs. CTL-LS	-13.2	-25.30 to -1.107	Yes	*	0.0271	B-C							LS-MS vs. CTL-LS	24.31	0.4531 to 48.16	Yes	*	0.0442	B-C
LS-MS vs. CTL-MS	-1.576	-13.52 to 10.37	No	ns	0.9854	B-D							LS-MS vs. CTL-MS	-1	-24.55 to 22.55	No	ns	0.9995	B-D
CTL-LS vs. CTL-MS	11.63	0.04813 to 23.20	Yes	*	0.0487	C-D							CTL-LS vs. CTL-MS	-25.31	-49.16 to -1.453	Yes	*	0.0334	C-D
Test details	Mean 1	Mean 2	Mean Diff.	SE of diff.	n1	n2	q	DF					Test details	Mean 1	Mean 2	Mean Diff.	SE of diff.	n1	n2	q	DF
LS-LS vs. LS-MS	62.19	48.69	13.5	4.72	16	16	4.045	65					LS-LS vs. LS-MS	69.07	95.15	-26.08	9.856	14	20	3.742	69
LS-LS vs. CTL-LS	62.19	61.89	0.2986	4.587	16	18	0.09207	65					LS-LS vs. CTL-LS	69.07	70.84	-1.771	9.962	14	19	0.2514	69
LS-LS vs. CTL-MS	62.19	50.26	11.92	4.53	16	19	3.723	65					LS-LS vs. CTL-MS	69.07	96.15	-27.08	9.856	14	20	3.886	69
LS-MS vs. CTL-LS	48.69	61.89	-13.2	4.587	16	18	4.07	65					LS-MS vs. CTL-LS	95.15	70.84	24.31	9.061	20	19	3.794	69
LS-MS vs. CTL-MS	48.69	50.26	-1.576	4.53	16	19	0.4919	65					LS-MS vs. CTL-MS	95.15	96.15	-1	8.944	20	20	0.1581	69
CTL-LS vs. CTL-MS	61.89	50.26	11.63	4.391	18	19	3.744	65					CTL-LS vs. CTL-MS	70.84	96.15	-25.31	9.061	19	20	3.95	69
Compact letter display													Compact letter display
LS-LS	A B												CTL-MS	A
CTL-LS	A												LS-MS	A
CTL-MS	B C												CTL-LS	B
LS-MS	C												LS-LS	B
