# Supplementary material for: Astrocyte specification in the mouse septum is shaped by both developmental origin and local signals
Source: Nat Neurosci. 2025 Jul 28;28(8):1676–87. doi: 10.1038/s41593-025-02007-z (PMC12321577; doi:10.1038/s41593-025-02007-z)
Supplement: Supplementary file 8 — Statistical source data. [file 41593_2025_2007_MOESM8_ESM.xlsx]

## Sheet: Extended Data Fig.1b,1c
Nkx2.1Cre;Sun1GFP
sample1	right	area/pixels	um	nkx2.1+olig2+	gfp+	olig2+	%NKX2.1+olig2+/NKX2.1	%NKX2.1+olig2+/olig2+
	ms	323033		114	671	141	16.9896	80.8511
	dls	424278		11	331	156	3.32326	7.05128
	mls	317213		29	463	167	6.2635	17.3653
	vls	229406		24	338	314	7.10059	7.64331
sample2	left	area/pixels	um	nkx2.1+olig2+	gfp+	olig2+	%NKX2.1+olig2+/NKX2.1	%NKX2.1+olig2+/olig2+
	ms	389724		40	316	69	12.6582	57.971
	dls	395183		6	315	141	1.90476	4.25532
	mls	306966		17	433	84	3.9261	20.2381
	vls	231960		24	323	55	7.43034	43.6364
sample3	right	area/pixels	um	nkx2.1+olig2+	gfp+	olig2+	%NKX2.1+olig2+/NKX2.1	%NKX2.1+olig2+/olig2+
	ms	543523		111	672	242	16.5179	45.8678
	dls	643534		4	301	123	1.3289	3.25203
	mls	346553		11	398	72	2.76382	15.2778
	vls	234533		23	207	47	11.1111	48.9362
sample4	left	area/pixels	um	nkx2.1+olig2+	gfp+	olig2+	%NKX2.1+olig2+/NKX2.1	%NKX2.1+olig2+/olig2+
	ms	634634		66	318	96	20.7547	68.75
	dls	234344		6	340	109	1.76471	5.50459
	mls	357342		26	410	86	6.34146	30.2326
	vls	345463		27	374	75	7.21925	36
	Nkx2.1+Olig2+/Olig2+							Nkx2.1+Olig2+/Olig2+
MS	80.8511	57.97	45.8678	68.75				mean	SEM	N
dLS	7.05128	4.25532	3.25203	5.50459			MS	63.3597	7.47228	4
iLS	17.3653	20.2381	15.2778	30.2326			dLS	5.01581	0.820127	4
vLS	7.64331	43.6364	48.9362	36			iLS	20.7784	3.31134	4
							vLS	34.054	9.19516	4
								Nkx2.1+Olig2+/Nkx2.1+
	Nkx2.1+Olig2+/Nkx2.1+							mean	SEM	N
MS	16.9896	12.658	16.5179	20.754			MS	16.7299	1.65545	4
dLS	3.32326	1.90476	1.3289	1.76471			dLS	2.08041	0.432046	4
iLS	6.2635	3.9261	2.76382	6.34146			iLS	4.82372	0.886257	4
vLS	7.10059	7.43034	11.1111	7.21925			vLS	8.21532	0.967667	4

## Sheet: Extended Data Fig.1e,1f
ZicCre;Sun1GFP
3.5217 pixels/micro
sample1	left	area/pixels	zic4+	olig2+	olig2+zic4+	%zic4+olig2+/zic4+	%zic4+olig2+/olig2+		right	area/pixels	zic4+	olig2+	olig2+zic4+	%zic4+olig2+/zic4+	%zic4+olig2+/olig2+
	ms	202437	73	149	10	13.6986	6.71141		ms
	dls	208157	268	53	10	3.73134	18.8679		dls	210411	298	59	14	4.69799	23.7288
	mls	248159	433	81	19	4.38799	23.4568		mls	271291	412	80	12	2.91262	15
	vls	282681	455	104	24	5.27473	23.0769		vls	261640	366	89	18	4.91803	20.2247
sample2	left	area/pixels	zic4+	olig2+	olig2+zic4+	%zic4+olig2+/zic4+	%zic4+olig2+/olig2+		right	area/pixels	zic4+	olig2+	olig2+zic4+	%zic4+olig2+/zic4+	%zic4+olig2+/olig2+
	ms	134504	67	202	14	20.8955	6.93069		ms
	dls	369970	877	191	21	2.39453	10.9948		dls	402425	887	200	42	4.73506	21
	mls	304084	741	205	22	2.96896	10.7317		mls	351092	797	240	38	4.76788	15.8333
	vls	264883	586	202	21	3.58362	10.396		vls	250850	551	204	20	3.62976	9.80392
sample3	left	area/pixels	zic4+	olig2+	olig2+zic4+	%zic4+olig2+/zic4+	%zic4+olig2+/olig2+		right	area/pixels	zic4+	olig2+	olig2+zic4+	%zic4+olig2+/zic4+	%zic4+olig2+/olig2+
	ms	194350	77	163	21	27.2727	12.8834
	dls	278893	416	97	30	7.21154	30.9278		dls	307249	456	80	18	3.94737	22.5
	mls	254801	416	114	26	6.25	22.807		mls	316370	441	108	26	5.89569	24.0741
	vls	256913	404	121	22	5.44554	18.1818		vls	267208	403	99	33	8.18859	33.3333
sample4	left	area/pixels	zic4+	olig2+	olig2+zic4+	%zic4+olig2+/zic4+	%zic4+olig2+/olig2+		right	area/pixels	zic4+	olig2+	olig2+zic4+	%zic4+olig2+/zic4+	%zic4+olig2+/olig2+
	ms	272891	138	250	29	21.0145	11.6
	dls	436822	711	120	25	3.51617	20.8333		dls	458911	772	126	32	4.14508	25.3968
	mls	316929	606	138	21	3.46535	15.2174		mls	370242	669	166	33	4.93274	19.8795
	vls	296743	561	131	28	4.99109	21.374		vls	291465	624	120	27	4.32692	22.5
sample5	left	area/pixels	zic4+	olig2+	olig2+zic4+	%zic4+olig2+/zic4+	%zic4+olig2+/olig2+		right	area/pixels	zic4+	olig2+	olig2+zic4+	%zic4+olig2+/zic4+	%zic4+olig2+/olig2+
	ms	246237	106	202	48	45.283	23.7624
	dls	463123	738	147	61	8.26558	41.4966		dls	450682	702	133	55	7.83476	41.3534
	mls	360398	642	166	45	7.00935	27.1084		mls	370151	586	147	43	7.33788	29.2517
	vls	278251	461	130	27	5.85683	20.7692		vls	275123	477	130	46	9.64361	35.3846
	Zic4+Olig2+/Olig2+												Zic4+Olig2+/Olig2+
MS	6.71141		6.93069		12.8834		11.6		23.7624				mean	SEM	N
dLS	18.8679	23.7288	10.9948	21	30.9278	22.5	20.8333	25.3968	41.4966	41.3534		MS	12.3776	3.10039	5
iLS	23.4568	15	10.7317	15.8333	22.807	24.0741	15.2174	19.8795	27.1084	29.2517		dLS	25.7099	3.06377	10
vLS	23.0769	20.2247	10.396	9.80392	18.1818	33.3333	21.374	22.5	20.7692	35.3846		iLS	20.336	1.89318	10
												vLS	21.5045	2.60252	10
	Zic4+Olig2+/Zic4+										mean			Zic4+Olig2+/Zic4+
MS	13.6986		20.8955		27.2727		21.0145		45.283		25.6329			mean	SEM	N
dLS	3.73134	4.69799	2.39453	4.73506	7.21154	3.94737	3.51617	4.14508	8.26558	7.83476	5.04794		MS	25.6329	5.36197	5
iLS	4.38799	2.91262	2.96896	4.76788	6.25	5.89569	3.46535	4.93274	7.00935	7.33788	4.99285		dLS	5.04794	0.633928	10
vLS	5.27473	4.91803	3.58362	3.62976	5.44554	8.18859	4.99109	4.32692	5.85683	9.64361	5.58587		iLS	4.99285	0.507037	10
													vLS	5.58587	0.611459	10

## Sheet: Extended Data Fig.1i
Nkx2.1 puncta in GFP+ atrocytes
MATLAB outputs-puncta
	MS				dLS				iLS				vLS
P0	6	8.5	10.55	10.8	4.5	5	8	10	5.6	7.3	3.4	8.3	6.8	5.2	2	8.7
P3	3.7	2.5	3.67	3.7	4.125	5.44	0.875	2.5	3.8	2.8	1	4.4	5.22	8	2	1.67
P8	7.89	4.3	2.8	2.8	6.22	5.7	1.4	2.375	2	3.8	5.9	4.7	7.3	6.7	2	3.3
P30	2.42	5.8	4.5	6.67	2.4	2.16	2.25	1.75	3.5	1.6	1.4	2.9	2.42	5.8	4.5	6.66
	MS			dLS			iLS			vLS
	mean	SEM	N	mean	SEM	N	mean	SEM	N	mean	SEM	N
P0	8.9625	1.11381	4	6.875	1.29703	4	6.15	1.07277	4	5.675	1.41855	4
P3	3.3925	0.297584	4	3.235	0.990116	4	3	0.743864	4	4.2225	1.49218	4
P8	4.4475	1.20073	4	3.92375	1.19707	4	4.1	0.821584	4	4.825	1.2893	4
P30	4.8475	0.923863	4	2.14	0.139104	4	2.35	0.507445	4	4.845	0.922221	4

## Sheet: Extended Data Fig.1k
Zic expression over time
P0	sample1		sample2		sample3		sample4
	ms		ms		ms		ms
	GFP+	28	GFP+	66	GFP+	43	GFP+	65
	GFP+ZIC4+	4	GFP+ZIC4+	22	GFP+ZIC4+	6	GFP+ZIC4+	14
	GFP+ZIC4+/GFP+	0.142857	GFP+ZIC4+/GFP+	0.333333	GFP+ZIC4+/GFP+	0.139535	GFP+ZIC4+/GFP+	0.215385
	DLS		DLS		DLS		DLS
	GFP+	73	GFP+	78	GFP+	80	GFP+	25
	GFP+ZIC4+	14	GFP+ZIC4+	12	GFP+ZIC4+	24	GFP+ZIC4+	5
	GFP+ZIC4+/GFP+	0.191781	GFP+ZIC4+/GFP+	0.153846	GFP+ZIC4+/GFP+	0.3	GFP+ZIC4+/GFP+	0.2
	ils		ils		ils		ils
	GFP+	100	GFP+	87	GFP+	42	GFP+	5
	GFP+ZIC4+	12	GFP+ZIC4+	17	GFP+ZIC4+	13	GFP+ZIC4+	20
	GFP+ZIC4+/GFP+	0.12	GFP+ZIC4+/GFP+	0.195402	GFP+ZIC4+/GFP+	0.309524	GFP+ZIC4+/GFP+	0.25
	vls		vls		vls		vls
	GFP+	55	GFP+	68	GFP+	30	GFP+	46
	GFP+ZIC4+	2	GFP+ZIC4+	6	GFP+ZIC4+	7	GFP+ZIC4+	11
	GFP+ZIC4+/GFP+	0.0363636	GFP+ZIC4+/GFP+	0.0882353	GFP+ZIC4+/GFP+	0.233333	GFP+ZIC4+/GFP+	0.23913
P3	sample1		sample2		sample3		sample4
	ms		ms		ms		ms
	GFP+	13	GFP+	58	GFP+	48	GFP+	70
	GFP+ZIC4+	3	GFP+ZIC4+	5	GFP+ZIC4+	10	GFP+ZIC4+	10
	GFP+ZIC4+/GFP+	0.230769	GFP+ZIC4+/GFP+	0.0862069	GFP+ZIC4+/GFP+	0.208333	GFP+ZIC4+/GFP+	0.142857
	DLS		DLS		DLS		DLS
	GFP+	258	GFP+	213	GFP+	146	GFP+	192
	GFP+ZIC4+	63	GFP+ZIC4+	71	GFP+ZIC4+	59	GFP+ZIC4+	53
	GFP+ZIC4+/GFP+	0.244186	GFP+ZIC4+/GFP+	0.333333	GFP+ZIC4+/GFP+	0.40411	GFP+ZIC4+/GFP+	0.276042
	ils		ils		ils		ils
	GFP+	172	GFP+	158	GFP+	135	GFP+	193
	GFP+ZIC4+	33	GFP+ZIC4+	39	GFP+ZIC4+	43	GFP+ZIC4+	54
	GFP+ZIC4+/GFP+	0.19186	GFP+ZIC4+/GFP+	0.246835	GFP+ZIC4+/GFP+	0.318519	GFP+ZIC4+/GFP+	0.279793
	vls		vls		vls		vls
	GFP+	140	GFP+	110	GFP+	107	GFP+	220
	GFP+ZIC4+	26	GFP+ZIC4+	28	GFP+ZIC4+	29	GFP+ZIC4+	43
	GFP+ZIC4+/GFP+	0.185714	GFP+ZIC4+/GFP+	0.254545	GFP+ZIC4+/GFP+	0.271028	GFP+ZIC4+/GFP+	0.195455
P8	sample1		sample2		sample3		sample4
	ms		ms		ms		ms
	GFP+	64	GFP+	64	GFP+	60	GFP+	64
	GFP+ZIC4+	6	GFP+ZIC4+	7	GFP+ZIC4+	8	GFP+ZIC4+	6
	GFP+ZIC4+/GFP+	0.09375	GFP+ZIC4+/GFP+	0.109375	GFP+ZIC4+/GFP+	0.133333	GFP+ZIC4+/GFP+	0.09375
	DLS		DLS		DLS		DLS
	GFP+	258	GFP+	219	GFP+	232	GFP+	214
	GFP+ZIC4+	92	GFP+ZIC4+	88	GFP+ZIC4+	66	GFP+ZIC4+	44
	GFP+ZIC4+/GFP+	0.356589	GFP+ZIC4+/GFP+	0.401826	GFP+ZIC4+/GFP+	0.284483	GFP+ZIC4+/GFP+	0.205607
	ils		ils		ils		ils
	GFP+	233	GFP+	232	GFP+	188	GFP+	381
	GFP+ZIC4+	45	GFP+ZIC4+	83	GFP+ZIC4+	48	GFP+ZIC4+	77
	GFP+ZIC4+/GFP+	0.193133	GFP+ZIC4+/GFP+	0.357759	GFP+ZIC4+/GFP+	0.255319	GFP+ZIC4+/GFP+	0.2021
	vls		vls		vls		vls
	GFP+	172	GFP+	170	GFP+	212	GFP+	130
	GFP+ZIC4+	9	GFP+ZIC4+	22	GFP+ZIC4+	15	GFP+ZIC4+	12
	GFP+ZIC4+/GFP+	0.0523256	GFP+ZIC4+/GFP+	0.129412	GFP+ZIC4+/GFP+	0.0707547	GFP+ZIC4+/GFP+	0.0923077
P30	sample1		sample2		sample3		sample4
	ms		ms		ms		ms
	GFP+	51	GFP+	69	GFP+	123	GFP+	176
	GFP+ZIC4	1	GFP+ZIC4	3	GFP+ZIC4	2	GFP+ZIC4	3
	GFP+ZIC4+/GFP+	0.0196078	GFP+ZIC4+/GFP+	0.0434783	GFP+ZIC4+/GFP+	0.0162602	GFP+ZIC4+/GFP+	0.0170455
	DLS		DLS		DLS		DLS
	GFP+	131	GFP+	159	GFP+	121	GFP+	179
	GFP+ZIC4	16	GFP+ZIC4	10	GFP+ZIC4	24	GFP+ZIC4	22
	GFP+ZIC4+/GFP+	0.122137	GFP+ZIC4+/GFP+	0.0628931	GFP+ZIC4+/GFP+	0.198347	GFP+ZIC4+/GFP+	0.122905
	ils		ils		ils		ils
	GFP+	196	GFP+	175	GFP+	179	GFP+	179
	GFP+ZIC4	11	GFP+ZIC4	13	GFP+ZIC4	32	GFP+ZIC4	7
	GFP+ZIC4+/GFP+	0.0561224	GFP+ZIC4+/GFP+	0.0742857	GFP+ZIC4+/GFP+	0.178771	GFP+ZIC4+/GFP+	0.0391061
	vls		vls		vls		vls
	GFP+	106	GFP+	135	GFP+	161	GFP+	173
	GFP+ZIC4	5	GFP+ZIC4	6	GFP+ZIC4	16	GFP+ZIC4	2
	GFP+ZIC4+/GFP+	0.0471698	GFP+ZIC4+/GFP+	0.0444444	GFP+ZIC4+/GFP+	0.0993789	GFP+ZIC4+/GFP+	0.0115607
% Zic+GFP+/GFP+
	MS				dLS				iLS				vLS
P0	14.29	33.33	13.95	21.54	19.18	15.38	30	20	12	19.54	30.95	25	3.64	8.82	23.33	23.91
P3	23.08	8.62	20.83	14.29	24.42	33.33	40.41	27.6	19.19	24.68	31.85	27.98	18.57	25.45	27.1	19.54
P8	9.38	10.93	13.33	9.35	35.66	40.18	28.45	20.56	19.31	35.78	25.53	20.2	5.23	12.94	7.08	9.23
P30	1.96	4.34	1.63	1.7	12.21	6.29	19.83	12.29	5.61	7.43	17.88	3.91	4.72	4.44	9.94	1.16
	MS			dLS			iLS			vLS
	mean	SEM	N	mean	SEM	N	mean	SEM	N	mean	SEM	N
P0	20.7775	4.5355	4	21.14	3.12007	4	21.8725	4.03205	4	14.925	5.13157	4
P3	16.705	3.27688	4	31.44	3.51258	4	25.925	2.68078	4	22.665	2.12054	4
P8	10.7475	0.936557	4	31.2125	4.29441	4	25.205	3.78305	4	8.62	1.65575	4
P30	2.4075	0.648066	4	12.655	2.77376	4	8.7075	3.14082	4	5.065	1.81485	4
