# Supplementary material for: Astrocyte specification in the mouse septum is shaped by both developmental origin and local signals
Source: Nat Neurosci. 2025 Jul 28;28(8):1676–87. doi: 10.1038/s41593-025-02007-z (PMC12321577; doi:10.1038/s41593-025-02007-z)
Supplement: Supplementary file 9 — Statistical source data. [file 41593_2025_2007_MOESM9_ESM.xlsx]

## Sheet: Extended Data Fig.2c,2d
Septal astrocyte territory
	MS	dLS	iLS	vLS					septal astrocyte volume
	1380	2091	1780	2959						MS	dLS	iLS	vLS
	1507	2306	985	2530						28500	20800	5748	12600
	2060	1805	1998	1604						29600	22600	16400	31200
	2127	1271	1311	1705						25400	27800	21300	20600
	1631	1320	2359	1639						21500	23800	16100	12300
	1310	1234	1128	1548						17300	15500	30900	14700
	1363	1360	1680	2652						29700	32000	23400	12600
	1414	1689	1130	922						25000	26500	38600	24000
	2088	1559	1592	2403						19900	25900	37700	19200
	1517	1624	1423	1759						27500	26000	14300	17700
	1845	1840	2677	1920						28000	28700	27700	11900
	1765	1619	920	1273						22300	30400	38400	29700
	951	1020	1734	1826						21800	13500	35100	20800
	1732	1307	1507	1745						16700	9080	14700	24800
	2274	1248	1738	1559						44600	19900		18700
	1791	1482	1536	1064						25000	16100		18600
	1921	1787	1421	1409						17400	28600
	1280	1275		1350						17900	22100
	1735	1186		1607						23800	24400
	2132	1869		1433						39900	28200
	2126	1557		1406							18800
	1290	963		1318							18800
	1829	1331		1825							25800
	1367	1776		1169							30100
	2385	1197									32000
	2194	1502									26500
	1754	819									16200
	1344	1163									7820
	1612										6810
	1486										23700
	2756										18500
	1723										22000
	2090
	1787
	1467
	1389
										Table Analyzed	volumn_septum
Table Analyzed	septum_territory									Data sets analyzed	A-D
Data sets analyzed	A-D
										ANOVA summary
ANOVA summary										F	2.066
F	2.356									P value	0.112
P value	0.0763									P value summary	ns
P value summary	ns									Significant diff. among means (P < 0.05)?	No
Significant diff. among means (P < 0.05)?	No									R squared	0.07729
R squared	0.0654
										Brown-Forsythe test
Brown-Forsythe test										F (DFn, DFd)	2.859 (3, 74)
F (DFn, DFd)	0.4029 (3, 101)									P value	0.0426
P value	0.7512									P value summary	*
P value summary	ns									Are SDs significantly different (P < 0.05)?	Yes
Are SDs significantly different (P < 0.05)?	No
										Bartlett's test
Bartlett's test										Bartlett's statistic (corrected)	5.674
Bartlett's statistic (corrected)	4.399									P value	0.1286
P value	0.2215									P value summary	ns
P value summary	ns									Are SDs significantly different (P < 0.05)?	No
Are SDs significantly different (P < 0.05)?	No
										ANOVA table	SS	DF	MS	F (DFn, DFd)	P value
ANOVA table	SS	DF	MS	F (DFn, DFd)	P value					Treatment (between columns)	363150213	3	121050071	F (3, 74) = 2.066	P=0.1120
Treatment (between columns)	1224196	3	408065	F (3, 101) = 2.356	P=0.0763					Residual (within columns)	4335125092	74	58582772
Residual (within columns)	17495428	101	173222							Total	4698275304	77
Total	18719624	104
										Data summary
Data summary										Number of treatments (columns)	4
Number of treatments (columns)	4									Number of values (total)	78
Number of values (total)	105
Number of families	1									Number of families	1
Number of comparisons per family	6									Number of comparisons per family	6
Alpha	0.05									Alpha	0.05
Tukey's multiple comparisons test	Mean Diff.	95.00% CI of diff.	Below threshold?	Summary	Adjusted P Value					Tukey's multiple comparisons test	Mean Diff.	95.00% CI of diff.	Below threshold?	Summary	Adjusted P Value
MS vs. dLS	262.5	-11.44 to 536.5	No	ns	0.0655	A-B				MS vs. dLS	3135	-2726 to 8996	No	ns	0.4998	A-B
MS vs. iLS	150.5	-169.5 to 470.4	No	ns	0.6103	A-C				MS vs. iLS	715.7	-6525 to 7957	No	ns	0.9938	A-C
MS vs. vLS	41.24	-245.3 to 327.8	No	ns	0.9818	A-D				MS vs. vLS	6065	-883.9 to 13013	No	ns	0.1087	A-D
dLS vs. iLS	-112	-446.3 to 222.3	No	ns	0.8175	B-C				dLS vs. iLS	-2419	-9067 to 4228	No	ns	0.7743	B-C
dLS vs. vLS	-221.3	-523.7 to 81.16	No	ns	0.2298	B-D				dLS vs. vLS	2930	-3398 to 9257	No	ns	0.6182	B-D
iLS vs. vLS	-109.2	-453.9 to 235.4	No	ns	0.8411	C-D				iLS vs. vLS	5349	-2274 to 12972	No	ns	0.2612	C-D
Test details	Mean 1	Mean 2	Mean Diff.	SE of diff.	n1	n2	q	DF		Test details	Mean 1	Mean 2	Mean Diff.	SE of diff.	n1	n2	q	DF
MS vs. dLS	1734	1471	262.5	104.9	36	28	3.54	101		MS vs. dLS	25358	22223	3135	2230	19	31	1.988	74
MS vs. iLS	1734	1583	150.5	122.5	36	17	1.737	101		MS vs. iLS	25358	24642	715.7	2755	19	13	0.3674	74
MS vs. vLS	1734	1693	41.24	109.7	36	24	0.5317	101		MS vs. vLS	25358	19293	6065	2644	19	15	3.244	74
dLS vs. iLS	1471	1583	-112	128	28	17	1.238	101		dLS vs. iLS	22223	24642	-2419	2529	31	13	1.353	74
dLS vs. vLS	1471	1693	-221.3	115.8	28	24	2.703	101		dLS vs. vLS	22223	19293	2930	2407	31	15	1.721	74
iLS vs. vLS	1583	1693	-109.2	131.9	17	24	1.171	101		iLS vs. vLS	24642	19293	5349	2900	13	15	2.608	74
Compact letter display										Compact letter display
MS	A									MS	A
vLS	A									iLS	A
iLS	A									dLS	A
dLS	A									vLS	A

## Sheet: Extended Data Fig.2f-2k
Filament length, sum(um)						Filament area, sum (um2)					Filament volume, sum (um3)						Filament full branch level						Filament full branch depth							Ffilament no.segment branch pts	MS	LS
	MS	LS					MS	LS				MS	LS					MS	LS					MS	LS						1829	631
	5650.67	2520.08					4229.54	1933.49				275.1	132.77					21	21					51	34						2354	1239
	7735.8	4238.3					5707.94	3182				357.49	208.43					26	26					57	49						1886	1025
	5849.12	3115.09					4278.46	2474.54				259.73	185.3					38	23					72	62						1795	919
	5876.9	3265.71					4339.79	2524.98				268.61	175.16					18	18					49	43						2643	1755
	8420.44	6254					6163.73	4572.13				382.35	280.48					31	25					82	43						2014	1188
	6655.45	4276.6					4904.81	3195.16				303.98	208.7					44	18					88	46						1003	3293
	3375.09	9444.98					2745.7	6808.94				213.81	404.57					45	17					79	55						1174	2118
	4202.81	5284.91					3154.35	2227.37				203.97	124.94					27	32					62	70						2387	1970
	7162.31	5900.02					5478.41	4450.95				380.88	291.14					19	15					47	57						1240	2044
	5649.15	6481.5					4180.61	4824.19				261.2	305.72					20	25					42	61						1725	978
	5313.78	3996.61					3985.08	2934.32				256.87	181					18	21					44	56							1453
		5301.24						3932.3					252.01						25						44
Table Analyzed	septum astro ls vs ms filament length (sum)/um					Table Analyzed	septum astro ls vs ms filaments area/um2				Table Analyzed	septum astro ls vs ms filament volume (sum)/um3					Table Analyzed	septum astro ls vs ms filaments full branch level					Table Analyzed	septum astro ls vs ms filaments full branch depth						Table Analyzed	septum astro ls vs ms filament no.segment branch pts
Column B	LS					Column B	LS				Column B	LS					Column B	LS					Column B	LS						Column B	LS
vs.	vs.					vs.	vs.				vs.	vs.					vs.	vs.					vs.	vs.						vs.	vs.
Column A	MS					Column A	MS				Column A	MS					Column A	MS					Column A	MS						Column A	MS
Unpaired t test with Welch's correction						Unpaired t test with Welch's correction					Unpaired t test with Welch's correction						Unpaired t test with Welch's correction						Unpaired t test with Welch's correction							Unpaired t test with Welch's correction
P value	0.1765					P value	0.0992				P value	0.0641					P value	0.1124					P value	0.1189						P value	0.3162
P value summary	ns					P value summary	ns				P value summary	ns					P value summary	ns					P value summary	ns						P value summary	ns
Significantly different (P < 0.05)?	No					Significantly different (P < 0.05)?	No				Significantly different (P < 0.05)?	No					Significantly different (P < 0.05)?	No					Significantly different (P < 0.05)?	No						Significantly different (P < 0.05)?	No
One- or two-tailed P value?	Two-tailed					One- or two-tailed P value?	Two-tailed				One- or two-tailed P value?	Two-tailed					One- or two-tailed P value?	Two-tailed					One- or two-tailed P value?	Two-tailed						One- or two-tailed P value?	Two-tailed
Welch-corrected t, df	t=1.400, df=20.48					Welch-corrected t, df	t=1.729, df=20.18				Welch-corrected t, df	t=1.958, df=20.39					Welch-corrected t, df	t=1.695, df=13.88					Welch-corrected t, df	t=1.645, df=16.42						Welch-corrected t, df	t=1.028, df=19.90
How big is the difference?						How big is the difference?					How big is the difference?						How big is the difference?						How big is the difference?							How big is the difference?
Mean of column A	5990					Mean of column A	4470				Mean of column A	287.6					Mean of column A	27.91					Mean of column A	61.18						Mean of column A	1823
Mean of column B	5007					Mean of column B	3588				Mean of column B	229.2					Mean of column B	22.17					Mean of column B	51.67						Mean of column B	1551
Difference between means (B - A) ± SEM	-983.6 ± 702.6					Difference between means (B - A) ± SEM	-881.5 ± 510.0				Difference between means (B - A) ± SEM	-58.45 ± 29.85					Difference between means (B - A) ± SEM	-5.742 ± 3.388					Difference between means (B - A) ± SEM	-9.515 ± 5.783						Difference between means (B - A) ± SEM	-271.6 ± 264.2
95% confidence interval	-2447 to 479.8					95% confidence interval	-1945 to 181.7				95% confidence interval	-120.6 to 3.745					95% confidence interval	-13.01 to 1.530					95% confidence interval	-21.75 to 2.719						95% confidence interval	-822.9 to 279.6
R squared (eta squared)	0.08734					R squared (eta squared)	0.129				R squared (eta squared)	0.1583					R squared (eta squared)	0.1715					R squared (eta squared)	0.1415						R squared (eta squared)	0.05043
F test to compare variances						F test to compare variances					F test to compare variances						F test to compare variances						F test to compare variances							F test to compare variances
F, DFn, Dfd	1.661, 11, 10					F, DFn, Dfd	1.814, 11, 10				F, DFn, Dfd	1.708, 11, 10					F, DFn, Dfd	4.602, 10, 11					F, DFn, Dfd	2.606, 10, 11						F, DFn, Dfd	1.948, 11, 10
P value	0.4326					P value	0.3572				P value	0.4077					P value	0.019					P value	0.1316						P value	0.3035
P value summary	ns					P value summary	ns				P value summary	ns					P value summary	*					P value summary	ns						P value summary	ns
Significantly different (P < 0.05)?	No					Significantly different (P < 0.05)?	No				Significantly different (P < 0.05)?	No					Significantly different (P < 0.05)?	Yes					Significantly different (P < 0.05)?	No						Significantly different (P < 0.05)?	No
Data analyzed						Data analyzed					Data analyzed						Data analyzed						Data analyzed							Data analyzed
Sample size, column A	11					Sample size, column A	11				Sample size, column A	11					Sample size, column A	11					Sample size, column A	11						Sample size, column A	11
Sample size, column B	12					Sample size, column B	12				Sample size, column B	12					Sample size, column B	12					Sample size, column B	12						Sample size, column B	12
