# Supplementary material for: Astrocyte specification in the mouse septum is shaped by both developmental origin and local signals
Source: Nat Neurosci. 2025 Jul 28;28(8):1676–87. doi: 10.1038/s41593-025-02007-z (PMC12321577; doi:10.1038/s41593-025-02007-z)
Supplement: Supplementary file 10 — Statistical source data. [file 41593_2025_2007_MOESM10_ESM.xlsx]

## Sheet: Extended Data Fig.7j
lhx2+Sox9+/Sox9+
1.7609 pixels/micro
slide2-section2
right	area/pixels	lhx2+sox9+	sox9+	%lhx2+sox9+/sox9+
ms	366355	21	220	9.54545
dls	373931	191	206	92.7184
ils	338549	248	308	80.5195
vls	269607	132	279	47.3118
slide1-section2
right	area/pixels	lhx2+sox9+	sox9+	%lhx2+sox9+/sox9+
ms	171098	6	282	2.12766
dls	365789	239	261	91.5709
ils	298165	219	219	100
vls	216182	122	127	96.063
slide3-section4
right	area/pixels	lhx2+sox9+	sox9+	%lhx2+sox9+/sox9+
ms	163434	2	83	2.40964
dls	383385	188	212	88.6792
ils	323690	158	179	88.2682
vls	247742	91	130	70
left	area/pixels	lhx2+sox9+	sox9+	%lhx2+sox9+/sox9+
ms	242353	9	252	3.57143
dls	340228	231	365	63.2877
ils	341669	204	290	70.3448
vls	301435	112	203	55.1724
left	area/pixels	lhx2+sox9+	sox9+	%lhx2+sox9+/sox9+
ms	352662	14	238	5.88235
dls	332759	229	275	83.2727
ils	272303	152	179	84.9162
vls	216937	124	163	76.0736
									Lhx2+Sox9+/Sox9+
	Lhx2+Sox9+/Sox9+								mean	sem	n
MS	9.54545	2.12766	2.40964	3.57143	5.88235			MS	4.70731	1.37863	5
dLS	92.7184	91.5709	88.6792	63.2877	83.2727			dLS	83.9058	5.40699	5
iLS	80.5195	100	88.2682	70.3448	84.9162			iLS	84.8097	4.84952	5
vLS	47.3118	96.063	70	55.1724	76.0736			vLS	68.9242	8.49998	5
