# Supplementary material for: Astrocyte specification in the mouse septum is shaped by both developmental origin and local signals
Source: Nat Neurosci. 2025 Jul 28;28(8):1676–87. doi: 10.1038/s41593-025-02007-z (PMC12321577; doi:10.1038/s41593-025-02007-z)
Supplement: Supplementary file 11 — Statistical source data. [file 41593_2025_2007_MOESM11_ESM.xlsx]

## Sheet: Extended Data Fig.8e,8h, 8i
Nkx2.1 expression in Zic4+ transplantated cells
	LS to LS				LS to MS
	Nkx2.1+tdT+Sox9+	tdT+Sox9+	ratio		Nkx2.1+tdT+Sox9+	tdT+Sox9+	ratio
	2	33	6.06061		2	21	9.52381
	1	10	10		1	14	7.14286
	2	24	8.33333		2	14	14.2857
	1	8	12.5		3	44	6.81818
Nkx2.1+tdT+Sox9+/tdT+Sox9+	mean	SEM	n		mean	SEM	n
	9.22348	1.35815	4		9.44264	1.72334	4
Zic expression in zic4+transplanted cells
	LS to LS				LS to MS
	Zic+tdT+	tdt+	%Zic+tdt+/tdt+		Zic+tdT+	tdt+	%Zic+tdt+/tdt+
	4	11	36.3636		2	5	40
	3	5	60		5	24	20.8333
	5	37	13.5135		4	7	57.1429
	6	15	40		3	7	42.8571
Zic+tdT+/tdT+	mean	SEM	n		mean	SEM	n
	37.4693	9.52689	4		40.9	8.15693	4
Ki67+ cells in zic4+transplanted cells
	LS to LS				LS to MS
	Ki67+tdT+	tdT+	%ki67+tdt+/tdt+		Ki67+tdT+	tdT+	%ki67+tdt+/tdt+
	1	32	6.25		2	22	9.09091
	2	14	14.2857		2	16	12.5
	1	32	3.125		1	35	2.85714
	1	28	3.57143		1	9	11.1111
	mean	SEM	n		mean	SEM	n
Ki67+tdT+/tdT+	6.80804	2.5863	4		8.88979	2.12919	4
