# Supplementary material for: Astrocyte specification in the mouse septum is shaped by both developmental origin and local signals
Source: Nat Neurosci. 2025 Jul 28;28(8):1676–87. doi: 10.1038/s41593-025-02007-z (PMC12321577; doi:10.1038/s41593-025-02007-z)
Supplement: Supplementary file 12 — Statistical source data. [file 41593_2025_2007_MOESM12_ESM.xlsx]

## Sheet: Extended Data Fig.9c
Nkx2.1 transp	astrocyte volume						Filament length, sum(um)						Filament area, sum (um2)					Filament volume, sum (um3)						Filament full branch level						Filament full branch depth							Ffilament no.segment branch pts
	MS to MS	MS to LS					MS-MS	MS-LS					MS-MS	MS-LS				MS-MS	MS-LS					MS-MS	MS-LS					MS-MS	MS-LS						MS-MS	MS-LS
	17207	25800					4565.2	8970.9					3500.63	6627.03				233.4	408.35					23	36					65	69						1389	2836
	18133	24200					6387.91	3591.71					4825.93	2869.39				314.13	202.41					33	26					95	53						2207	1184
	13984	15800					10129.4	3296.96					7245.11	2748.23				413.87	217.04					43	18					106	53						3714	1039
	15893	18700					4907.34	7867.62					3709.75	6027.6				251.11	396.29					25	27					60	56						1729	2600
	17337	21800					4185.7	4457.93					3125.07	3469.72				200.23	235.24					32	25					53	54						1396	1428
	17834	25500					5894.66	2834.32					4356.71	2293.07				269.95	174.77					32	19					65	39						1882	817
	15479	12500					5735.15	3742.08					4356.13	2936.42				291	204.74					39	23					62	57						1930	1279
	18425	25300					7101.39	3386.89					5298.1	2923.45				340.02	236.06					29	28					70	65						2450	1019
	14300	16400					8917.24	4751.97					6680.05	3731.78				427.16	262.4					34	37					121	75						2955	1518
	19399	19700					11775.8	5607.19					8658.49	1680.04				527.18	80.71					45	45					84	120						3955	2163
	18895	24550					4568.33						3512.89					241.21						46						119							1533
	22200	18740					7775.44						3102.5					123.19						36						95							3068
	19257	18842
	15171	19800
	19107	17890
	17805
	21700
	28600
	40400
	17100
	19650
	19750
	13900
	19090
	22900
	11800
	14600
	11100
	18400
						Table Analyzed	nkx2.1 transplantation length (sum)/um					Table Analyzed	nkx2.1 transplantation filament area (sum)/um3					Table Analyzed	nkx2.1 transplantation filament volume (sum)/um3					Table Analyzed	nkx2.1 transplantation filament full branch level					Table Analyzed	nkx2.1 transplantation filament full branch depth						`	nkx2.1 transplantation filament no.segment branch pts
Table Analyzed	volumn_cell trans only_Nkx2.1
						Column B	MS-LS					Column B	MS-LS					Column B	MS-LS					Column B	MS-LS					Column B	MS-LS						Column B	MS-LS
Column B	MS to LS					vs.	vs.					vs.	vs.					vs.	vs.					vs.	vs.					vs.	vs.						vs.	vs.
vs.	vs.					Column A	MS-MS					Column A	MS-MS					Column A	MS-MS					Column A	MS-MS					Column A	MS-MS						Column A	MS-MS
Column A	MS to MS
						Unpaired t test with Welch's correction						Unpaired t test with Welch's correction						Unpaired t test with Welch's correction						Unpaired t test with Welch's correction						Unpaired t test with Welch's correction							Unpaired t test with Welch's correction
Unpaired t test with Welch's correction						P value	0.0512					P value	0.0787					P value	0.1862					P value	0.0813					P value	0.0691						P value	0.0357
P value	0.2319					P value summary	ns					P value summary	ns					P value summary	ns					P value summary	ns					P value summary	ns						P value summary	*
P value summary	ns					Significantly different (P < 0.05)?	No					Significantly different (P < 0.05)?	No					Significantly different (P < 0.05)?	No					Significantly different (P < 0.05)?	No					Significantly different (P < 0.05)?	No						Significantly different (P < 0.05)?	Yes
Significantly different (P < 0.05)?	No					One- or two-tailed P value?	Two-tailed					One- or two-tailed P value?	Two-tailed					One- or two-tailed P value?	Two-tailed					One- or two-tailed P value?	Two-tailed					One- or two-tailed P value?	Two-tailed						One- or two-tailed P value?	Two-tailed
One- or two-tailed P value?	Two-tailed					Welch-corrected t, df	t=2.075, df=19.97					Welch-corrected t, df	t=1.853, df=19.90					Welch-corrected t, df	t=1.369, df=19.91					Welch-corrected t, df	t=1.846, df=18.06					Welch-corrected t, df	t=1.923, df=19.75						Welch-corrected t, df	t=2.253, df=19.96
Welch-corrected t, df	t=1.216, df=36.70
						How big is the difference?						How big is the difference?						How big is the difference?						How big is the difference?						How big is the difference?							How big is the difference?
How big is the difference?						Mean of column A	6829					Mean of column A	4864					Mean of column A	302.7					Mean of column A	34.75					Mean of column A	82.92						Mean of column A	2351
Mean of column A	18601					Mean of column B	4851					Mean of column B	3531					Mean of column B	241.8					Mean of column B	28.4					Mean of column B	64.1						Mean of column B	1588
Mean of column B	20368					Difference between means (B - A) ± SEM	-1978 ± 953.4					Difference between means (B - A) ± SEM	-1334 ± 719.6					Difference between means (B - A) ± SEM	-60.90 ± 44.48					Difference between means (B - A) ± SEM	-6.350 ± 3.439					Difference between means (B - A) ± SEM	-18.82 ± 9.787						Difference between means (B - A) ± SEM	-762.4 ± 338.4
Difference between means (B - A) ± SEM	1768 ± 1454					95% confidence interval	-3967 to 10.97					95% confidence interval	-2835 to 167.9					95% confidence interval	-153.7 to 31.92					95% confidence interval	-13.57 to 0.8732					95% confidence interval	-39.25 to 1.615						95% confidence interval	-1468 to -56.42
95% confidence interval	-1179 to 4715					R squared (eta squared)	0.1773					R squared (eta squared)	0.1472					R squared (eta squared)	0.08604					R squared (eta squared)	0.1588					R squared (eta squared)	0.1577						R squared (eta squared)	0.2027
R squared (eta squared)	0.03871
						F test to compare variances						F test to compare variances						F test to compare variances						F test to compare variances						F test to compare variances							F test to compare variances
F test to compare variances						F, DFn, Dfd	1.366, 11, 9					F, DFn, Dfd	1.275, 11, 9					F, DFn, Dfd	1.283, 11, 9					F, DFn, Dfd	1.320, 9, 11					F, DFn, Dfd	1.171, 11, 9						F, DFn, Dfd	1.597, 11, 9
F, DFn, Dfd	1.839, 28, 14					P value	0.6499					P value	0.7266					P value	0.7202					P value	0.654					P value	0.8258						P value	0.4912
P value	0.2311					P value summary	ns					P value summary	ns					P value summary	ns					P value summary	ns					P value summary	ns						P value summary	ns
P value summary	ns					Significantly different (P < 0.05)?	No					Significantly different (P < 0.05)?	No					Significantly different (P < 0.05)?	No					Significantly different (P < 0.05)?	No					Significantly different (P < 0.05)?	No						Significantly different (P < 0.05)?	No
Significantly different (P < 0.05)?	No
						Data analyzed						Data analyzed						Data analyzed						Data analyzed						Data analyzed							Data analyzed
Data analyzed						Sample size, column A	12					Sample size, column A	12					Sample size, column A	12					Sample size, column A	12					Sample size, column A	12						Sample size, column A	12
Sample size, column A	29					Sample size, column B	10					Sample size, column B	10					Sample size, column B	10					Sample size, column B	10					Sample size, column B	10						Sample size, column B	10
Sample size, column B	15

## Sheet: Extended Data Fig.9d
Zic transp	astrocyte volume						Filament length, sum(um)						Filament area, sum (um2)					Filament volume, sum (um3)						Filament full branch level						Filament full branch depth							Ffilament no.segment branch pts
	LS to LS	LS to MS					LS-LS	LS-MS					LS-LS	LS-MS				LS-LS	LS-MS					LS-LS	LS-MS					LS-LS	LS-MS						LS-LS	LS-MS
	13600	18161					5502.3	4579.72					2434.9	1866.89				116.14	92.37					27	28					71	63						2322	1992
	14600	16767					3328.3	1777.98					1351.99	789.27				55.23	47.65					30	20					57	48						1451	690
	22300	18392					6204.09	7342.76					2493.57	2765.18				102.42	97.53					37	42					86	74						2410	3277
	17800	17443					4325.81	5826					1706.33	2553.25				74.46	136.55					21	28					70	67						1600	2214
	18470	23300					5920.97	9850.89					2355.59	3901.27				93.6	149.77					32	40					71	98						2102	4321
	19500	26600					6425.56	4802.74					2771.96	1959.66				132.01	94.68					33	15					73	63						2404	2025
	15100	11900					4556.93	9197.03					3566.92	3825.1				252.02	177.74					26	36					58	92						1420	4047
	14240	15110					3540.82	5352.26					2749.16	2390.61				190.85	122.57					21	30					40	66						1067	2138
	13490	17370					5797.7	3319.1					4367.11	1406.41				287.33	67.18					26	26					67	51						2001	1320
	17550	16320					2911.2	4103.17					2361.29	3266.86				184.01	251.63					28	21					60	46						857	1376
	22800	16060					1160.65	5650.88					937.15	4243.44				71.39	277.79					12	34					25	61						293	1742
	22300	12050					1834.7	8083.58					1668.22	6026.39				142.08	383.64					16	24					42	69						566	2554
	19680	17330					3940.22	5366.31					3219.17	4147.06				235.26	286.43					19	24					50	47						1266	1717
	15300	16090					4037.67						3474.86					280.73						19						45							1723
	16510	17190
		24880
		22900
Table Analyzed	volumn_cell trans only_Zic4					Table Analyzed	zic4 transplantation length (sum)/um						Table Analyzed	Zic4 transplantation filament area (sum)/um3				Table Analyzed	zic4 transplantation filament volume (sum)					Table Analyzed	zic4 transplantation filament full branch level					Table Analyzed	Zic4 transplantation filament full branch depth						Table Analyzed	zic4 transplantation filament no.segment branch pts
Column B	LS to MS					Column B	LS-MS						Column B	LS-MS				Column B	LS-MS					Column B	LS-MS					Column B	LS-MS						Column B	LS-MS
vs.	vs.					vs.	vs.						vs.	vs.				vs.	vs.					vs.	vs.					vs.	vs.						vs.	vs.
Column A	LS to LS					Column A	LS-LS						Column A	LS-LS				Column A	LS-LS					Column A	LS-LS					Column A	LS-LS						Column A	LS-LS
Unpaired t test with Welch's correction						Unpaired t test with Welch's correction							Unpaired t test with Welch's correction					Unpaired t test with Welch's correction						Unpaired t test with Welch's correction						Unpaired t test with Welch's correction							Unpaired t test with Welch's correction
P value	0.6686					P value	0.0589						P value	0.3157				P value	0.7859					P value	0.2374					P value	0.2881						P value	0.0472
P value summary	ns					P value summary	ns						P value summary	ns				P value summary	ns					P value summary	ns					P value summary	ns						P value summary	*
Significantly different (P < 0.05)?	No					Significantly different (P < 0.05)?	No						Significantly different (P < 0.05)?	No				Significantly different (P < 0.05)?	No					Significantly different (P < 0.05)?	No					Significantly different (P < 0.05)?	No						Significantly different (P < 0.05)?	Yes
One- or two-tailed P value?	Two-tailed					One- or two-tailed P value?	Two-tailed						One- or two-tailed P value?	Two-tailed				One- or two-tailed P value?	Two-tailed					One- or two-tailed P value?	Two-tailed					One- or two-tailed P value?	Two-tailed						One- or two-tailed P value?	Two-tailed
Welch-corrected t, df	t=0.4323, df=29.66					Welch-corrected t, df	t=1.996, df=21.38						Welch-corrected t, df	t=1.028, df=20.57				Welch-corrected t, df	t=0.2749, df=22.83					Welch-corrected t, df	t=1.212, df=24.09					Welch-corrected t, df	t=1.086, df=24.90						Welch-corrected t, df	t=2.113, df=20.20
How big is the difference?						How big is the difference?							How big is the difference?					How big is the difference?						How big is the difference?						How big is the difference?							How big is the difference?
Mean of column A	17549					Mean of column A	4249						Mean of column A	2533				Mean of column A	158.4					Mean of column A	24.79					Mean of column A	58.21						Mean of column A	1534
Mean of column B	18110					Mean of column B	5789						Mean of column B	3011				Mean of column B	168.1					Mean of column B	28.31					Mean of column B	65						Mean of column B	2263
Difference between means (B - A) ± SEM	560.3 ± 1296					Difference between means (B - A) ± SEM	1540 ± 771.5						Difference between means (B - A) ± SEM	478.1 ± 464.9				Difference between means (B - A) ± SEM	9.723 ± 35.37					Difference between means (B - A) ± SEM	3.522 ± 2.907					Difference between means (B - A) ± SEM	6.786 ± 6.251						Difference between means (B - A) ± SEM	728.1 ± 344.5
95% confidence interval	-2088 to 3208					95% confidence interval	-63.08 to 3142						95% confidence interval	-490.0 to 1446				95% confidence interval	-63.48 to 82.92					95% confidence interval	-2.476 to 9.520					95% confidence interval	-6.091 to 19.66						95% confidence interval	9.889 to 1446
R squared (eta squared)	0.006262					R squared (eta squared)	0.157						R squared (eta squared)	0.0489				R squared (eta squared)	0.003299					R squared (eta squared)	0.05744					R squared (eta squared)	0.04518						R squared (eta squared)	0.1811
F test to compare variances						F test to compare variances							F test to compare variances					F test to compare variances						F test to compare variances						F test to compare variances							F test to compare variances
F, DFn, Dfd	1.607, 16, 14					F, DFn, Dfd	2.024, 12, 13						F, DFn, Dfd	2.293, 12, 13				F, DFn, Dfd	1.609, 12, 13					F, DFn, Dfd	1.267, 12, 13					F, DFn, Dfd	1.031, 13, 12						F, DFn, Dfd	2.431, 12, 13
P value	0.378					P value	0.2218						P value	0.152				P value	0.4064					P value	0.676					P value	0.9638						P value	0.1259
P value summary	ns					P value summary	ns						P value summary	ns				P value summary	ns					P value summary	ns					P value summary	ns						P value summary	ns
Significantly different (P < 0.05)?	No					Significantly different (P < 0.05)?	No						Significantly different (P < 0.05)?	No				Significantly different (P < 0.05)?	No					Significantly different (P < 0.05)?	No					Significantly different (P < 0.05)?	No						Significantly different (P < 0.05)?	No
Data analyzed						Data analyzed							Data analyzed					Data analyzed						Data analyzed						Data analyzed							Data analyzed
Sample size, column A	15					Sample size, column A	14						Sample size, column A	14				Sample size, column A	14					Sample size, column A	14					Sample size, column A	14						Sample size, column A	14
Sample size, column B	17					Sample size, column B	13						Sample size, column B	13				Sample size, column B	13					Sample size, column B	13					Sample size, column B	13						Sample size, column B	13
