# Supplementary material for: Astrocyte specification in the mouse septum is shaped by both developmental origin and local signals
Source: Nat Neurosci. 2025 Jul 28;28(8):1676–87. doi: 10.1038/s41593-025-02007-z (PMC12321577; doi:10.1038/s41593-025-02007-z)
Supplement: Supplementary file 13 — Statistical source data. [file 41593_2025_2007_MOESM13_ESM.xlsx]

## Sheet: Extended Data Fig.9A-I
Matlab auto couting puncta	Gnao1				Luzp2				Mfge8				Mgll				clmn				Dab1				Lrp1b				Lrig1				Itih3
		LS-LS	LS-MS			LS-LS	LS-MS			LS-LS	LS-MS			LS-LS	LS-MS			LS-LS	LS-MS			LS-LS	LS-MS			LS-LS	LS-MS			LS-LS	LS-MS			LS-LS	LS-MS
		120	123			78	62			95	86			66	45			65	83			23	40			18	5			26	58			88	109
		100	158			86	78			82	86			45	127			84	82			44	79			36	27			37	23			35	104
		134	74			53	21			92	115			48	89			62	72			25	80			41	31			35	16			48	36
		171	67			96	77			168	69			132	119			76	69			21	42			24	6			27	36			57	24
		177	67			81	51			165	32			138	100			71	109			19	63			17	9			26	41			40	29
		110	69			105	51			72	32			173	101			74	65			24	44			19	12			32	28			56	55
		116	61			87	62			84	116			126	111			104	64			59	44			18	8			41	65			37	37
		139	115			75	47			107	84			143	111			98	52			56	30			30	12			28	24			57	52
		144	131			97	27			105	135			132	94			69	51			38	21			3	13			45	32			37	46
		287	148			97	94			73	50			150	42			83	61			13	28			20	8			28	48			49	77
		271	107			69	116			138	42			123	117			61	51				26			15	16			23	28			45	37
		35	33			85	80			63	23			62	72			87	88							44	12			20	50			32	74
		140	37			65	82			103	46			65	104			96	63							11	46			19	57			20	88
		134	43			58	82			57	23				87			64	81							40	30			16	37			25	24
		73	67				94			106	34				62			79	72							22	42			31	43			18	58
		87	51				86			136	43				38			66	60							43	30			28	22			36	81
		86	44				95			58	77				46			82	93							27	26			33	65			37	66
		84	77				76			64	58				87			86	78							25	27			44	53			28	15
		167	54				89			56	101				32			107	35							41	21			50	71			86	57
		126	59				38			58	103				28			79	129							18	8			25	53			83	51
		102	105				98			106	112				57			109	68											42	55			81	21
		56	103							135	123				30			69	42											40	51			40	47
		160	84							53	110				68			118	68											43	68			59	100
		112	71							66	81				35			85												34	30			61	101
		81	63							94	94							86												50	47			110	107
		112	57							120	127							92													41			27	75
		156	84							109	110							92													37			77	115
		82	84								67																								116
		149	58								38																								124
		81	50								64																								94
		102	67																																115
		56	75																																53
		123	101																																43
		162	96
		139	100
		69	54
		91	42
		98	64
			90
			79
			49
			81
			84
			60
			94
			73
			73
Table Analyzed	Set1_Gnao1				Table Analyzed	Set2_Luzp2			Table Analyzed	Set3_Mfge8				Table Analyzed	Set4_Mgll			Table Analyzed	Set5_Clmn			Table Analyzed	Set6_Dab1			Table Analyzed	Set7_Lrp1b			Table Analyzed	rnascope_Lrig1			Table Analyzed	rnascope_Itih3
Column B	LS-MS				Column B	LS-MS			Column B	LS-MS				Column B	LS-MS			Column B	LS-MS			Column B	LS-MS			Column B	LS-MS			Column B	LS-MS			Column B	LS-MS
vs.	vs.				vs.	vs.			vs.	vs.				vs.	vs.			vs.	vs.			vs.	vs.			vs.	vs.			vs.	vs.			vs.	vs.
Column A	LS-LS				Column A	LS-LS			Column A	LS-LS				Column A	LS-LS			Column A	LS-LS			Column A	LS-LS			Column A	LS-LS			Column A	LS-LS			Column A	LS-LS
Unpaired t test with Welch's correction					Unpaired t test with Welch's correction				Unpaired t test with Welch's correction					Unpaired t test with Welch's correction				Unpaired t test with Welch's correction				Unpaired t test with Welch's correction				Unpaired t test with Welch's correction				Unpaired t test with Welch's correction				Unpaired t test with Welch's correction
P value	<0.0001				P value	0.1909			P value	0.038				P value	0.0285			P value	0.0287			P value	0.1214			P value	0.1132			P value	0.0037			P value	0.0236
P value summary	****				P value summary	ns			P value summary	*				P value summary	*			P value summary	*			P value summary	ns			P value summary	ns			P value summary	**			P value summary	*
Significantly different (P < 0.05)?	Yes				Significantly different (P < 0.05)?	No			Significantly different (P < 0.05)?	Yes				Significantly different (P < 0.05)?	Yes			Significantly different (P < 0.05)?	Yes			Significantly different (P < 0.05)?	No			Significantly different (P < 0.05)?	No			Significantly different (P < 0.05)?	Yes			Significantly different (P < 0.05)?	Yes
One- or two-tailed P value?	Two-tailed				One- or two-tailed P value?	Two-tailed			One- or two-tailed P value?	Two-tailed				One- or two-tailed P value?	Two-tailed			One- or two-tailed P value?	Two-tailed			One- or two-tailed P value?	Two-tailed			One- or two-tailed P value?	Two-tailed			One- or two-tailed P value?	Two-tailed			One- or two-tailed P value?	Two-tailed
Welch-corrected t, df	t=4.841, df=54.16				Welch-corrected t, df	t=1.335, df=32.91			Welch-corrected t, df	t=2.126, df=54.74				Welch-corrected t, df	t=2.368, df=19.34			Welch-corrected t, df	t=2.270, df=39.62			Welch-corrected t, df	t=1.623, df=18.64			Welch-corrected t, df	t=1.621, df=37.94			Welch-corrected t, df	t=3.062, df=44.05			Welch-corrected t, df	t=2.327, df=57.24
How big is the difference?					How big is the difference?				How big is the difference?					How big is the difference?				How big is the difference?				How big is the difference?				How big is the difference?				How big is the difference?				How big is the difference?
Mean of column A	121.9				Mean of column A	80.86			Mean of column A	95				Mean of column A	107.9			Mean of column A	83.11			Mean of column A	32.2			Mean of column A	25.6			Mean of column A	32.92			Mean of column A	50.7
Mean of column B	77.15				Mean of column B	71.71			Mean of column B	76.03				Mean of column B	75.08			Mean of column B	71.13			Mean of column B	45.18			Mean of column B	19.45			Mean of column B	43.67			Mean of column B	67.61
Difference between means (B - A) ± SEM	-44.75 ± 9.243				Difference between means (B - A) ± SEM	-9.143 ± 6.846			Difference between means (B - A) ± SEM	-18.97 ± 8.920				Difference between means (B - A) ± SEM	-32.84 ± 13.87			Difference between means (B - A) ± SEM	-11.98 ± 5.277			Difference between means (B - A) ± SEM	12.98 ± 7.999			Difference between means (B - A) ± SEM	-6.150 ± 3.793			Difference between means (B - A) ± SEM	10.75 ± 3.509			Difference between means (B - A) ± SEM	16.90 ± 7.265
95% confidence interval	-63.28 to -26.22				95% confidence interval	-23.07 to 4.787			95% confidence interval	-36.84 to -1.089				95% confidence interval	-61.84 to -3.842			95% confidence interval	-22.65 to -1.312			95% confidence interval	-3.783 to 29.75			95% confidence interval	-13.83 to 1.529			95% confidence interval	3.674 to 17.82			95% confidence interval	2.356 to 31.45
R squared (eta squared)	0.302				R squared (eta squared)	0.0514			R squared (eta squared)	0.0763				R squared (eta squared)	0.2248			R squared (eta squared)	0.1151			R squared (eta squared)	0.1238			R squared (eta squared)	0.06479			R squared (eta squared)	0.1755			R squared (eta squared)	0.08639
F test to compare variances					F test to compare variances				F test to compare variances					F test to compare variances				F test to compare variances				F test to compare variances				F test to compare variances				F test to compare variances				F test to compare variances
F, DFn, Dfd	3.414, 37, 46				F, DFn, Dfd	2.565, 20, 13			F, DFn, Dfd	1.079, 29, 26				F, DFn, Dfd	1.814, 12, 23			F, DFn, Dfd	1.873, 22, 26			F, DFn, Dfd	1.619, 10, 9			F, DFn, Dfd	1.082, 19, 19			F, DFn, Dfd	2.565, 26, 24			F, DFn, Dfd	1.904, 32, 26
P value	0.0001				P value	0.0856			P value	0.8491				P value	0.2122			P value	0.1263			P value	0.481			P value	0.8661			P value	0.0232			P value	0.096
P value summary	***				P value summary	ns			P value summary	ns				P value summary	ns			P value summary	ns			P value summary	ns			P value summary	ns			P value summary	*			P value summary	ns
Significantly different (P < 0.05)?	Yes				Significantly different (P < 0.05)?	No			Significantly different (P < 0.05)?	No				Significantly different (P < 0.05)?	No			Significantly different (P < 0.05)?	No			Significantly different (P < 0.05)?	No			Significantly different (P < 0.05)?	No			Significantly different (P < 0.05)?	Yes			Significantly different (P < 0.05)?	No
Data analyzed					Data analyzed				Data analyzed					Data analyzed				Data analyzed				Data analyzed				Data analyzed				Data analyzed				Data analyzed
Sample size, column A	38				Sample size, column A	14			Sample size, column A	27				Sample size, column A	13			Sample size, column A	27			Sample size, column A	10			Sample size, column A	20			Sample size, column A	25			Sample size, column A	27
Sample size, column B	47				Sample size, column B	21			Sample size, column B	30				Sample size, column B	24			Sample size, column B	23			Sample size, column B	11			Sample size, column B	20			Sample size, column B	27			Sample size, column B	33

## Sheet: Extended Data Fig.9l,n
Lhx2 staining										Lhx2 staining	LS-LS	LS-MS	CTL-LS	CTL-MS
lhx2 signal intensity	MS-LS	MS-MS	CTL-LS	CTL-MS						lhx2 signal intensity	14.961	27.512	115.448	31.407
in nkx2.1 transplantation	9.674	0.519	72.121	19.357						in zic4 transplantation	31.844	14.435	99.042	58.477
	2.045	7.715	67.367	12.009							66.858	42.319	57.039	15.41
	8.456	1.305	58.514	30.523							39.115	47.884	110.077	18.108
	15.285	4.335	62.185	27.567							43.251	30.696	105.43	13.957
	54.6	0.638	82.862	3.349							41.389	17.054	65.31	59.177
	47.938	7.579	100.944	13.638							78.792	16.685	71.299	59.263
	42.018	15.644	74.29	0.983							41.934	8.278	117.874	30.735
	18.964	5.229	135.863	0.293							30.372	4.849	57.658	14.139
	18.3	9.833	120.737	12.791							29.062	2.789	86.997	31.107
	7.991	20.727	142.051	11.386							56.956	41.129	110.504	49.034
	36.65	14.717	79.973	15.729							28.729	40.647	78.796	24.961
	26.35	9.268	75.785	10.35							76.99	46.7	62.269	40.743
	33.84	5.604	102.707	1.362							49.647	20.197	90.317	10.471
	25.32	17.704	53.505	12.661							55.087	11.087	90.335	14.176
	35.25	26.286	59.848	22.168							71.606	9.088	99.831	41.41
		8.018	58.694	24.766								20.732	63.606	13.944
		11.614	69.409	14.393								20.35	70.155	33.445
		19.3	52.934	22.29								27.508	85.113	15.417
				0.044								49.443	45.617	8.29
				29.11								31.995	49.311	8.528
				28.405								7.824	100.596	55.317
				16.359								6.277	111.79	21.129
				23.824								28.63	100.361	13.953
				20.967								17.545	30.734	20.874
				14.456								6.925	41.164	23.192
												78.795	42.952	22.348
												76.935	59.417	25.124
													66.806	11.148
													137.109	4.842
														41.036
														24.6
														39.948
														27.318
														9.878
														56.701
														41.257
														20.474
														33.867
														17.653
Table Analyzed	nkx2.1_trans_lhx2											Table Analyzed	zic_trans_lhx2
Data sets analyzed	A-D											Data sets analyzed	A-D
ANOVA summary												ANOVA summary
F	73.92											F	46.1
P value	<0.0001											P value	<0.0001
P value summary	****											P value summary	****
Significant diff. among means (P < 0.05)?	Yes											Significant diff. among means (P < 0.05)?	Yes
R squared	0.7549											R squared	0.557
Brown-Forsythe test												Brown-Forsythe test
F (DFn, DFd)	6.115 (3, 72)											F (DFn, DFd)	4.493 (3, 110)
P value	0.0009											P value	0.0052
P value summary	***											P value summary	**
Are SDs significantly different (P < 0.05)?	Yes											Are SDs significantly different (P < 0.05)?	Yes
Bartlett's test												Bartlett's test
Bartlett's statistic (corrected)	36.95											Bartlett's statistic (corrected)	9.94
P value	<0.0001											P value	0.0191
P value summary	****											P value summary	*
Are SDs significantly different (P < 0.05)?	Yes											Are SDs significantly different (P < 0.05)?	Yes
ANOVA table	SS	DF	MS	F (DFn, DFd)	P value							ANOVA table	SS	DF	MS	F (DFn, DFd)	P value
Treatment (between columns)	60225	3	20075	F (3, 72) = 73.92	P<0.0001							Treatment (between columns)	59665	3	19888	F (3, 110) = 46.10	P<0.0001
Residual (within columns)	19554	72	271.6									Residual (within columns)	47458	110	431.4
Total	79779	75										Total	107123	113
Data summary												Data summary
Number of treatments (columns)	4											Number of treatments (columns)	4
Number of values (total)	76											Number of values (total)	114
												Number of families	1
												Number of comparisons per family	6
Number of families	1											Alpha	0.05
Number of comparisons per family	6
Alpha	0.05											Tukey's multiple comparisons test	Mean Diff.	95.00% CI of diff.	Below threshold?	Summary	Adjusted P Value
												LS-LS vs. LS-MS	20.35	3.366 to 37.33	Yes	*	0.012	A-B
Tukey's multiple comparisons test	Mean Diff.	95.00% CI of diff.	Below threshold?	Summary	Adjusted P Value							LS-LS vs. CTL-LS	-33.48	-50.25 to -16.70	Yes	****	<0.0001	A-C
MS-LS vs. MS-MS	15.18	0.02396 to 30.33	Yes	*	0.0495	A-B						LS-LS vs. CTL-MS	19.72	3.687 to 35.74	Yes	**	0.0093	A-D
MS-LS vs. CTL-LS	-56.14	-71.30 to -40.99	Yes	****	<0.0001	A-C						LS-MS vs. CTL-LS	-53.83	-68.06 to -39.59	Yes	****	<0.0001	B-C
MS-LS vs. CTL-MS	9.961	-4.195 to 24.12	No	ns	0.2586	A-D						LS-MS vs. CTL-MS	-0.6319	-13.98 to 12.72	No	ns	0.9993	B-D
MS-MS vs. CTL-LS	-71.32	-85.77 to -56.87	Yes	****	<0.0001	B-C						CTL-LS vs. CTL-MS	53.19	40.11 to 66.28	Yes	****	<0.0001	C-D
MS-MS vs. CTL-MS	-5.216	-18.61 to 8.182	No	ns	0.7361	B-D
CTL-LS vs. CTL-MS	66.1	52.71 to 79.50	Yes	****	<0.0001	C-D						Test details	Mean 1	Mean 2	Mean Diff.	SE of diff.	n1	n2	q	DF
												LS-LS vs. LS-MS	47.29	26.94	20.35	6.509	16	28	4.421	110
Test details	Mean 1	Mean 2	Mean Diff.	SE of diff.	n1	n2	q	DF				LS-LS vs. CTL-LS	47.29	80.77	-33.48	6.43	16	30	7.363	110
MS-LS vs. MS-MS	25.51	10.34	15.18	5.761	15	18	3.725	72				LS-LS vs. CTL-MS	47.29	27.57	19.72	6.144	16	40	4.538	110
MS-LS vs. CTL-LS	25.51	81.65	-56.14	5.761	15	18	13.78	72				LS-MS vs. CTL-LS	26.94	80.77	-53.83	5.458	28	30	13.95	110
MS-LS vs. CTL-MS	25.51	15.55	9.961	5.382	15	25	2.617	72				LS-MS vs. CTL-MS	26.94	27.57	-0.6319	5.118	28	40	0.1746	110
MS-MS vs. CTL-LS	10.34	81.65	-71.32	5.493	18	18	18.36	72				CTL-LS vs. CTL-MS	80.77	27.57	53.19	5.017	30	40	15	110
MS-MS vs. CTL-MS	10.34	15.55	-5.216	5.094	18	25	1.448	72
CTL-LS vs. CTL-MS	81.65	15.55	66.1	5.094	18	25	18.35	72				Compact letter display
												CTL-LS	A
Compact letter display												LS-LS	B
CTL-LS	A											CTL-MS	C
MS-LS	B											LS-MS	C
CTL-MS	B C
MS-MS	C
